# Supplementary material for: Landscape of Molecular Crosstalk Perturbation between Lung Cancer and COVID-19
Source: Int J Environ Res Public Health. 2022 Mar 15;19(6):3454. doi: 10.3390/ijerph19063454 (PMC8953719; doi:10.3390/ijerph19063454)
Supplement: Supplementary file 1 [file ijerph-19-03454-s001.zip]

Archive with 7 entries (7 files):
- ADITI-HICKS-FV-Supplementary Figures-6FEB2022.pdf
- ADITI-HICKS-Supplementar Table S3-top515-Lcancer-vs-COVID19 genes.xlsx
- ADITI-HICKS-Supplementary Table S1A-COVID19lung-vs-lungNormal.xlsx
- ADITI-HICKS-Supplementary Table S1B-lungCancer-vs-lungNormal.xlsx
- ADITI-HICKS-Supplementary Table S2 -List of 7599DE_Lcancer_vs_COVID19.xlsx
- ADITI-HICKS-SUPPLEMENTARY TABLE S4-MOLECULAR NETWORKS.xlsx
- ADITI-HICKS-SUPPLEMENTARY TABLE S5 SIGNALING PATHWAYs.xlsx
