# Supplementary material for: Landscape of Molecular Crosstalk Perturbation between Lung Cancer and COVID-19
Source: Int J Environ Res Public Health. 2022 Mar 15;19(6):3454. doi: 10.3390/ijerph19063454 (PMC8953719; doi:10.3390/ijerph19063454)
Supplement: Supplementary file 1 [file ijerph-19-03454-s001.zip › ADITI-HICKS-Supplementar Table S3-top515-Lcancer-vs-COVID19 genes.xlsx]

## Sheet: Sheet1
Supplementary Table S3. List of the 515 top most highly significantly differentially expressed genes associated with both COVID-19 and lung cancer. These genes were used in heatmap and pathway analysis.
Gene Name	Chromosome	logFC	P-Value	Up/Down Regulated
SNRNP200	2q11.2	-7.66807	0	Down
MT-CO1	mitochondria	-7.45498	0	Down
MT-CO2	mitochondria	-6.52755	0	Down
SHOC2	10q25.2	-7.37305	1.69e-300	Down
KRT19	17q21.2	-8.23486	6.2e-290	Down
RPS3	11q13.4	-9.84811	2.78e-289	Down
ZSWIM6	5q12.1	-6.9536	3.27e-275	Down
SFPQ	1p34.3	-10.5243	4.12e-274	Down
SERPINA1	14q32.13	-8.07982	1.13e-273	Down
PAK2	3q29	-5.11624	9.35e-267	Down
VPS35	16q11.2	-5.93836	1.86e-264	Down
ANKLE2	12q24.33	-7.79146	1.73e-260	Down
WDR1	4p16.1	-5.53354	5.42e-260	Down
SORL1	11q24.1	-7.31638	2e-258	Down
ZC3H11A	1q32.1	-4.42734	4.58e-257	Down
ZCCHC2	18q21.33	-7.37741	5.73e-255	Down
GOLGB1	3q13.33	-10.4188	1.95e-251	Down
ZFHX3	16q22.2-q22.3	-7.58576	1.35e-247	Down
MIER1	1p31.3	-7.31554	1.16e-246	Down
P4HB	17q25.3	-6.7194	1.9e-246	Down
TBC1D2B	15q24.3-q25.1	-8.07794	3.29e-246	Down
SIPA1L1	14q24.1	-7.41523	6.22e-244	Down
CRTAP	3p22.3	-7.55263	5.75e-240	Down
LITAF	16p13.13	-6.36823	1.43e-239	Down
TANC1	2q24.2	-4.77239	5e-234	Down
MT-ND1	mitochondria	-4.51743	3.33e-229	Down
MATR3	5q31.2	-6.33678	7.49e-229	Down
UTRN	6q24.2	-4.07161	1.44e-228	Down
TPP1	11p15.4	-9.51825	7.05e-225	Down
TTN	2q31.2	-8.85565	2.02e-219	Down
STAT6	12q13	-8.73387	2.32e-216	Down
CTDSP2	12q14.1	-8.004	4e-214	Down
POLR2A	17p13.1	-5.20755	5.02e-209	Down
SMC3	10q25.2	-7.1724	5.9e-209	Down
RPL32	3p25.2	-7.52689	4.22e-208	Down
S100A11	1q21.3	-5.44458	5.95e-207	Down
IGF2R	6q25.3	-8.51811	1.49e-202	Down
UPF1	19p13.11	-7.92857	8.27e-202	Down
TRPC4AP	20q11.22	-6.55339	4.37e-201	Down
ZNF720	16p11.2	-5.86906	2.51e-199	Down
TERF1	8q21.11	-6.39898	2.74e-199	Down
RUVBL2	19q13.33	-5.08627	9.22e-197	Down
RSL1D1	16p13.13	-5.09923	6.59e-195	Down
YPEL5	2p23.1	-6.37937	1.36e-193	Down
SNW1	14q24.3	-6.38715	2.35e-193	Down
TRPM7	15q21.2	-8.21918	2.73e-193	Down
CHD2	15q26.1	-7.88998	3.07e-190	Down
SPAG9	17q21.33	-7.30977	1.12e-189	Down
TTBK2	15q15.2	-6.89018	3.9e-189	Down
SLC7A2	8p22	-5.63172	1.17e-188	Down
SRPK1	6p21.31	-7.86759	1.51e-184	Down
MT-ND3	mitochondria	-3.81278	1.21e-182	Down
ZCCHC6	9q21.33	-4.04055	2.4e-182	Down
UBE4A	11q23.3	-4.59934	1.2e-179	Down
TRIM56	7q22.1	-8.7254	7.17e-179	Down
MAML2	11q21	-5.75514	9.19e-179	Down
SOX4	6p22.3	-7.89277	1.48e-178	Down
EIF1	17q21.2	-7.78003	3.63e-177	Down
TXLNA	1p35.2	-6.12267	7.97e-177	Down
ST3GAL1	8q24.22	-5.24601	8.34e-176	Down
WDR60	7q36.3	-7.64681	1.75e-175	Down
SERINC1	6q22.31	-5.8084	1.64e-173	Down
MPZL1	1q24.2	-6.57992	8.08e-173	Down
RPGR	Xp11.4	-6.15258	2.72e-171	Down
TM9SF2	13q32.3	-3.8573	9.7e-169	Down
TIMP1	Xp11.3	-3.81258	1.69e-166	Down
MT-ND2	mitochondria	-4.85529	1.11e-163	Down
PCDHB13	5q31.3	6.96034	1.94e-161	Up
SET	9q34.11	-5.40223	2.04e-161	Down
ZC3HAV1	7q34	-4.37529	1.03e-160	Down
SYNDIG1	20p11.21	6.74634	1.7e-160	Up
TMSB10	2p11.2	-5.08928	5.32e-159	Down
SWAP70	11p15.4	-7.59536	1.15e-158	Down
LINC00324	17p13.1	6.79781	1.38e-157	Up
RPS9	19q13.42	-5.62196	1.7e-157	Down
QRICH1	3p21.31	-4.56515	3.32e-157	Down
PARVB	22q13.31	-3.90486	4.27e-155	Down
SLC5A3	21q22.11	-7.40052	1.03e-153	Down
ZEB1	10p11.22	-6.60761	1.51e-153	Down
RGCC	13q14.11	-4.11971	2.82e-152	Down
PARVA	11p15.3	-7.64553	3.06e-151	Down
LEKR1	3q25.31	9.3039	1.01e-150	Up
LMAN2	5q35.3	-7.63362	4.32e-150	Down
ZNF623	8q24.3	-5.34665	1.14e-149	Down
MYO6	6q14.1	-3.94301	1.49e-148	Down
SHANK2	11q13.3-q13.4	-5.94165	2.86e-148	Down
SSR1	6p24.3	-7.42713	5.34e-148	Down
PLCG2	16q24.1	-7.01135	2.78e-146	Down
TTC17	11p12-p11.2	-7.04473	8.49e-146	Down
PITPNB	22q12.1	-4.18945	6.35e-145	Down
ZFP36	19q13.1	-4.72083	1.82e-143	Down
TMEM59L	19p12	7.90856	2.29e-143	Up
SERPINB1	6p25.2	-8.21433	3.07e-142	Down
SERP2	13q14.11	7.3236	1.24e-141	Up
C6orf106	6p21.31	-7.64568	2.03e-140	Down
OPA1	3q29	-5.38863	3.61e-139	Down
RTN4IP1	6q21	6.36925	6.08e-139	Up
STEAP2	7q21.13	-7.16861	9.75e-139	Down
USO1	4q21.1	-5.55421	1.57e-137	Down
MAP3K3	17q23.3	-7.41652	4.22e-137	Down
ZDHHC19	3q29	7.45597	1.05e-136	Up
ACBD3	1q42.12	-6.61281	5.67e-135	Down
SAMD4A	14q22.2	-5.65301	7.66e-135	Down
PIK3R2	19p13.11	-4.29637	2.25e-134	Down
F8	Xq28	-6.97293	4.01e-134	Down
ASXL1	20q11.21	-5.48733	4.89e-134	Down
SEC61A2	10p14	5.89991	1.34e-133	Up
SLC36A1	5q33.1	-5.34175	3.24e-133	Down
TPT1-AS1	13q14.13	7.1898	3.8e-133	Up
RRBP1	20p12.1	-4.03651	8.98e-131	Down
SVEP1	9q31.3	-5.16806	4.15e-129	Down
PTEN	10q23.31	-3.46514	1.02e-128	Down
EGFL6	Xp22.2	7.88546	2.92e-128	Up
SLC11A1	2q35	-3.48233	5.11e-126	Down
ZNF460	19q13.4	-4.59992	2.14e-125	Down
SPDEF	6p21.31	6.34132	2.09e-124	Up
SARS2	19q13.2	6.01421	3.1e-122	Up
VMA21	Xq28	-4.84914	4.06e-122	Down
FNBP1	9q34.11	-8.53836	9.02e-122	Down
TCERG1	5q32	-2.94355	1.42e-121	Down
RIMKLB	12p13.31	-5.98454	3.72e-121	Down
TMEM123	11q22.2	-7.54576	3.85e-121	Down
GALNT11	7q36.1	-5.7394	1.64e-120	Down
MCRS1	12q13.12	-4.10762	2.83e-120	Down
MUC13	3q21.2	7.0324	3.3e-120	Up
UBR4	1p36.13	-3.16086	6.28e-120	Down
APLF	2p13.3	-5.12556	2.26e-119	Down
SNX32	11q13.1	5.56713	8.27e-119	Up
TCF12	15q21.3	-7.15078	1.65e-118	Down
ANXA2	15q22.2	-6.68549	1.82e-118	Down
RPS13P2	1p32.3	7.69832	4.21e-118	Up
SLC8B1	12q24.13	-6.48828	6.45e-118	Down
TMTC1	12p11.22	-8.68782	7.75e-118	Down
ZNF208	19p12	4.72008	2.03e-117	Up
METTL7A	12q13.12	-4.46213	2.37e-116	Down
UBASH3A	21q22.3	6.09295	1.18e-114	Up
WDFY1	2q36.1	-3.14613	1.97e-114	Down
USB1	16q21	-4.85241	5.14e-114	Down
PPP1CA	11q13	-6.74116	2.83e-112	Down
CASP4	11q22.3	-3.20861	6.88e-112	Down
ZRSR2	Xp22.2	-3.56643	1.05e-110	Down
TJP1	15q13.1	-3.05547	1.9e-110	Down
TMEM128	4p16.3	5.12373	4.21e-110	Up
RICTOR	5p13.1	-2.97434	1.35e-109	Down
ZNF76	6p21.31	-4.78992	1.82e-108	Down
XPNPEP3	22q13.2	-5.69783	4.76e-108	Down
SEC31B	10q24.31	4.16849	4.12e-106	Up
TRAM2	6p12.2	-3.67118	6.49e-106	Down
SHPRH	6q24.3	-7.5453	6.92e-106	Down
SMIM12	1p34.3	-4.59095	7.25e-106	Down
PSMD13	11p15.5	-6.71595	1.64e-105	Down
RPS4X	Xq13.1	-4.97413	8.36e-105	Down
SPTBN1	2p16.2	-7.66362	1.9e-104	Down
ZBTB16	11q23.2	-4.54604	2.78e-104	Down
PRC1	15q26.1	7.93225	2.82e-104	Up
LRIG2	1p13.2	-4.92477	5.64e-104	Down
SMURF1	7q22.1	-3.85195	1.61e-103	Down
SNRNP25	16p13.3	5.22173	2.26e-103	Up
PCSK9	1p32.3	4.90641	5.31e-103	Up
ZBTB4	17p13.1	-3.51542	6.71e-103	Down
XPO1	2p15	-3.10065	7.64e-103	Down
SPATS2	12q13.12	-5.03787	2.68e-102	Down
TMEM87A	15q15.1	-5.26541	6.8e-102	Down
NOL4L	20q11.21	-3.93218	9.61e-102	Down
SNRNP70	19q13.33	-3.35898	2.8e-101	Down
VCAN	5q14.2-q14.3	-5.23651	6.44e-101	Down
BAIAP2	17q25.3	-6.362	1.64e-100	Down
TCF15	20p13	5.55971	1.73e-100	Up
ULK1	12q24.33	-4.88895	2.04e-100	Down
VIM	10p13	-5.84955	1.05e-99	Down
GREB1	2p25.1	6.24316	1.08e-99	Up
ZMYND12	1p34.2	5.57263	1.19e-99	Up
TES	7q31.2	-7.19434	2.55e-99	Down
TMEM97	17q11.2	4.95152	4.66e-98	Up
PCBP2	12q13.13	-3.53389	7.17e-98	Down
MRPS16	10q22.2	-3.53511	1.76e-97	Down
RPL30	8q22.2	3.71897	1.87e-97	Up
TFRC	3q29	-5.45793	3.5e-97	Down
ZNF443	19p13.2	5.19406	3.51e-96	Up
FAM212A	3p21.31	5.28488	4.89e-96	Up
C22orf46	22q13.2	-6.46759	5.82e-96	Down
IP6K1	3p21.31	-4.18135	2.57e-95	Down
NDUFA11	19p13.3	-3.43716	6.62e-95	Down
ZNF451	6p12.1	-2.85316	1.3e-94	Down
RP2	Xp11.3	-6.16933	2.12e-93	Down
SLC9A5	16q22.1	4.53866	9.29e-93	Up
CDK1	10q21.2	5.66469	1.27e-92	Up
DDX23	12q13.12	-3.48299	1.44e-92	Down
RBM10	Xp11.3	-4.55639	1.53e-92	Down
ZNF236	18q22-q23	-3.24874	1.77e-92	Down
RGS18	1q31.2	-4.51071	1.69e-91	Down
GIMAP5	7q36.1	-5.18132	2.17e-91	Down
FARSA	19p13.13	-6.14494	2.38e-91	Down
ZNF217	20q13.2	-5.41595	7.55e-91	Down
NLRP6	11p15.5	6.71005	1.35e-90	Up
GJC2	1q42.13	4.26074	1.92e-90	Up
SMAP2	1p34.2	-3.00941	2.5e-90	Down
CHD3	17p13.1	-4.20472	1.03e-89	Down
TMOD3	15q21.2	-4.16866	1.29e-89	Down
ANKRD13B	17q11.2	6.55773	1.3e-89	Up
GADD45GIP1	19p13.13	-5.06216	1.73e-89	Down
UNC5B	10q22.1	-5.3362	7e-89	Down
ZDHHC24	11q13.2	-4.3248	9.74e-89	Down
ZNF146	19q13.1	-2.30988	2.53e-88	Down
SLC25A3	12q23.1	-5.44196	3.06e-88	Down
SCARF1	17p13.3	3.69582	5.24e-88	Up
FPR3	19q13.41	-3.7883	2.26e-87	Down
NRG4	15q24.2	5.4911	3.31e-87	Up
TIMELESS	12q13.3	-5.64625	3.5e-87	Down
CDH4	20q13.33	5.72059	4.55e-87	Up
CES1	16q12.2	7.12445	1.38e-86	Up
TSPAN3	15q24.3	-4.56655	2.14e-86	Down
TBP	6q27	-4.77158	2.63e-86	Down
SSX2IP	1p22.3	-3.20325	5.4e-86	Down
WSB1	17q11.1	-2.45911	1.83e-85	Down
ADAT2	6q24.2	4.94409	3.34e-85	Up
EWSR1	22q12.2	-3.37853	6.22e-85	Down
SUSD6	14q24.1	-5.16011	8.05e-85	Down
MYADM	19q13.42	-5.10214	8.55e-85	Down
ZNF207	17q11.2	-3.52529	1.67e-84	Down
GLRX	5q15	-8.10081	2.35e-84	Down
SNX15	11q13.1	4.92113	2.59e-84	Up
NABP1	2q32.3	-3.75613	7.61e-84	Down
RPS6KA1	1p36.11	5.20847	9.11e-84	Up
RPP14	3p14.3	4.29553	9.76e-84	Up
SLK	10q24.33-q25.1	-5.50582	1.18e-83	Down
DAPK1	9q21.33	-6.03585	1.98e-83	Down
SETD5	3p25.3	-2.74519	2.4e-83	Down
SMCHD1	18p11.32	-2.85551	2.8e-83	Down
RGS5	1q23.3	-5.17214	3.01e-83	Down
STUB1	16p13.3	3.73407	3.01e-83	Up
KRT6A	12q13.13	-4.50014	7.08e-83	Down
HECTD4	12q24.13	-3.84997	2.04e-82	Down
RPL36	19p13.2	3.02899	2.23e-82	Up
MACF1	1p34.3	-2.86829	4.5e-82	Down
WDFY3	4q21.23	-3.10033	1.38e-81	Down
ZNF132	19q13.4	6.34675	3.4e-81	Up
TRAIP	3p21.31	4.61464	5.16e-81	Up
UQCRFS1	19q12	-4.5939	5.61e-81	Down
RIF1	2q23.3	-3.42241	5.64e-81	Down
PDE4DIP	1q21.2	-6.28031	5.76e-81	Down
TRIP12	2q36.3	-2.77751	8.35e-81	Down
SEC61A1	3q21.3	-4.87817	1.5e-80	Down
SFSWAP	12q24.33	-7.38285	1.66e-80	Down
SPRYD7	13q14.2	-2.91208	6.08e-80	Down
TAOK1	17q11.2	-2.34337	1.83e-79	Down
NUPR1	16p11.2	-5.61841	2.49e-79	Down
SURF6	9q34.2	3.11244	3.13e-79	Up
ANKRD36	2q11.2	-4.56466	3.79e-79	Down
ANO2	12p13.31	-4.95046	9.26e-79	Down
P2RY13	3q25.1	4.52047	3.4e-78	Up
TNFRSF10A	8p21.3	-5.11839	7.35e-78	Down
SERPINE1	7q22.1	-7.27148	1.25e-77	Down
THOC2	Xq25	-3.05563	1.44e-77	Down
SGK1	6q23.2	-4.23023	1.72e-77	Down
XPC	3p25.1	-2.42843	1.76e-77	Down
PEAK1	15q24.3	-2.8192	2.56e-77	Down
TXLNB	6q24.1	3.57801	2.62e-77	Up
CTDNEP1	17p13.1	-6.15657	2.92e-77	Down
RPL22L1	3q26.2	3.67267	3.28e-77	Up
STAG3	7q22.1	4.18211	7.15e-77	Up
ZSCAN25	7q22.1	-3.12608	7.99e-77	Down
RHEBL1	12q13.12	5.88227	8.79e-77	Up
TSC22D1-AS1	13q14.11	6.92809	1.17e-76	Up
TBC1D2	9q22.33	-3.02156	1.51e-76	Down
JUP	17q21.2	3.06872	1.59e-76	Up
SPINT1	15q15.1	-6.62257	2.15e-76	Down
BDP1	5q13.2	-3.08346	4.14e-76	Down
KIF13B	8p12	-3.05424	4.27e-76	Down
HCAR2	12q24.31	4.75969	9.33e-76	Up
MYO18A	17q11.2	-4.95948	1.08e-75	Down
GPSM3	6p21.32	-3.49062	1.2e-74	Down
WBP2NL	22q13.2	5.58751	1.85e-74	Up
YARS2	12p11.21	4.2542	1.99e-74	Up
TGS1	8q12.1	3.68923	2.09e-74	Up
UNC5A	5q35.2	3.96761	4.03e-74	Up
WDTC1	1p36.11	-5.16916	5.11e-74	Down
HINT1	5q23.3	-3.06734	9.39e-74	Down
RUFY1	5q35.3	-4.01528	1.07e-73	Down
RPL10A	6p21.31	3.40242	1.07e-73	Up
WDR34	9q34.11	3.16639	1.62e-73	Up
TELO2	16p13.3	-5.16218	1.66e-73	Down
SCMH1	1p34.2	-3.00376	1.83e-73	Down
CXXC5	5q31.2	-5.24652	9.42e-73	Down
ZRANB2	1p31.1	-2.74363	1.15e-72	Down
RYR2	1q43	-2.91704	2.07e-72	Down
MAGED1	Xp11.22	-3.67474	5.27e-72	Down
SMUG1	12q13.13	3.6078	8.32e-72	Up
TMEM245	9q31.3	-3.805	9.36e-72	Down
DDX39B	6p21.33	-5.16208	1.74e-71	Down
CXCL10	4q21.1	-4.42451	1.74e-71	Down
CCDC102B	18q22.1	-3.72659	1.9e-71	Down
SYF2	1p36.11	-4.24245	2.15e-71	Down
ZCCHC11	1p32.3	-2.6145	4.5e-71	Down
SRP9	1q42.12	-6.90623	8.16e-71	Down
SH3RF3-AS1	2q13	3.69801	1.19e-70	Up
YPEL2	17q22	-3.6084	1.2e-70	Down
GPBAR1	2q35	6.22801	1.3e-70	Up
OAZ2	15q22.31	-7.6346	1.38e-70	Down
SYNPO2	4q26	-5.23162	1.59e-70	Down
TMEM173	5q31.2	-5.91298	2.04e-70	Down
ZNF280D	15q21.2	-2.85427	2.92e-70	Down
SIRT5	6p23	-3.11718	7.62e-70	Down
C8orf59	8q21.2	-3.635	2.17e-69	Down
LARP7	4q25	3.34893	2.49e-69	Up
RBM25	14q24.2	-2.07366	3.89e-69	Down
SAP30BP	17q25.1	-3.15527	5.28e-69	Down
VPS13C	15q22.2	-3.06923	6.48e-69	Down
HSP90AA1	14q32.31	-2.03712	1.82e-68	Down
UBE3D	6q14.1	3.75118	1.82e-68	Up
WSCD2	12q23.3	5.22926	3.32e-68	Up
TGFBR2	3p24.1	-2.72913	3.5e-68	Down
DDIT3	12q13.3	3.622	4.43e-68	Up
RIC1	9p24.1	-4.56694	4.47e-68	Down
VN1R1	19q13.4	6.7789	7.45e-68	Up
PRRC2C	1q24.3	-2.05316	9.87e-68	Down
PTPN1	20q13.13	-6.87734	1.29e-67	Down
IL20RB	3q22.3	4.0159	1.58e-67	Up
SAT2	17p13.1	4.73835	1.94e-67	Up
TOB2	22q13.2	-3.91165	2.48e-67	Down
RAB1B	11q13.2	-2.84094	4.64e-67	Down
TESC	12q24.22	5.21386	5.62e-67	Up
PARP14	3q21.1	-4.12278	6.58e-67	Down
SLC30A4	15q21.1	-5.37585	9.06e-67	Down
SCAMP1	5q14.1	-7.03269	9.16e-67	Down
PRKG1	10q11.23-q21.1	-6.67376	2.45e-66	Down
VAT1L	16q23.1	6.20347	3.34e-66	Up
IL1RL1	2q12.1	-6.22171	5.02e-66	Down
RGS3	9q32	-5.66938	5.17e-66	Down
AGBL4	1p33	4.05848	1.13e-65	Up
TMBIM6	12q13.12	-2.7128	1.87e-65	Down
MCC	5q22.2	-2.4934	1.89e-65	Down
USP36	17q25.3	-2.8374	1.94e-65	Down
TRPC4	13q13.3	-4.39432	3.65e-65	Down
RND3	2q23.3	-4.8969	4.03e-65	Down
SLC27A1	19p13.11	-2.84231	8.69e-65	Down
CEP19	3q29	4.29198	9.49e-65	Up
MPO	17q22	-4.41506	1.65e-64	Down
UBB	17p11.2	-4.4001	1.67e-64	Down
SLC7A7	14q11.2	-2.13263	1.84e-64	Down
TMC8	17q25.3	4.04604	4.61e-64	Up
SASH1	6q24.3-q25.1	-1.86752	6.15e-64	Down
ZNF778	16q24.3	2.94935	8.45e-64	Up
UBE2C	20q13.12	4.08389	1.34e-63	Up
CKAP5	11p11.2	-4.51245	1.6e-63	Down
SLC29A1	6p21.1	-4.4844	1.63e-63	Down
CRADD	12q22	3.2141	2.01e-63	Up
TLN2	15q22.2	3.78905	2.49e-63	Up
TCEANC2	1p32.3	-4.71049	2.85e-63	Down
LMNB2	19p13.3	-5.82557	3.97e-63	Down
SLAMF1	1q23.3	3.61292	5.45e-63	Up
JAKMIP2	5q32	4.66134	7.57e-63	Up
KIAA0391	14q13.2	-2.82392	7.7e-63	Down
SLC25A51	9p13.2-p13.1	4.54228	1.13e-62	Up
ZFP37	9q32	5.75161	1.34e-62	Up
SYN1	Xp11.3-p11.23	4.36071	2.75e-62	Up
TMED3	15q25.1	3.63788	2.8e-62	Up
SUV39H1	Xp11.23	4.92801	3.16e-62	Up
ZNF701	19q13.41	3.42793	4.16e-62	Up
SERGEF	11p15.1	5.34318	5.04e-62	Up
SH3BGRL3	1p36.11	-3.07334	5.7e-62	Down
ZBTB40	1p36.12	-4.98291	7.77e-62	Down
TSPAN31	12q14.1	4.40499	1.12e-61	Up
C11orf80	11q13.2	3.58539	1.15e-61	Up
OTUD3	1p36.13	-4.08357	1.82e-61	Down
HDAC3	5q31.3	-4.88859	2.3e-61	Down
ZFAND4	10q11.22	3.13447	2.45e-61	Up
GPR37	7q31.33	6.75977	3.18e-61	Up
SLC38A2	12q13.11	-4.22877	3.85e-61	Down
UGP2	2p15	-2.66893	4.56e-61	Down
ZDHHC6	10q25.2	2.27101	1.66e-60	Up
RNF38	9p13.2	-2.67842	1.68e-60	Down
EEF1A1	6q13	1.6891	1.82e-60	Up
THBS3	1q22	-5.07434	1.93e-60	Down
TMED7	5q22.3	-5.08081	3.69e-60	Down
HMGN1	21q22.2	-4.60169	3.72e-60	Down
MRPS22	3q23	-4.16982	4.09e-60	Down
STARD8	Xq13.1	-3.98011	5.54e-60	Down
C2orf54	2q37.3	5.20379	1.47e-59	Up
ZKSCAN8	6p21	-3.45376	1.63e-59	Down
SETD2	3p21.31	-2.35367	1.87e-59	Down
SETD6	16q21	3.96836	2.63e-59	Up
ZBTB39	12q13.3	-5.12429	2.79e-59	Down
TRABD	22q13.33	2.52074	2.94e-59	Up
TMEM105	17q25.3	4.44447	4.01e-59	Up
RPGRIP1L	16q12.2	-3.06314	4.07e-59	Down
TRIM14	9q22.33	-3.09314	4.5e-59	Down
RHOD	11q13.2	5.89183	5.67e-59	Up
PDE4B	1p31.3	-3.7014	1.22e-58	Down
TUBA1A	12q13.12	-4.34516	1.27e-58	Down
RTKN	2p13.1	3.01715	1.29e-58	Up
SIPA1L2	1q42.2	-4.36598	5.46e-58	Down
HSD3BP5	1p12	3.8476	1.02e-57	Up
HSPA4	5q31.1	-5.97086	1.05e-57	Down
SPRY1	4q28.1	-2.21912	1.13e-57	Down
BCAP31	Xq28	-3.01744	1.27e-57	Down
TMEM63C	14q24.3	5.85117	1.81e-57	Up
C14orf119	14q11.2	-2.55785	2.01e-57	Down
HNRNPAB	5q35.3	-5.53124	2.97e-57	Down
PTX3	3q25.32	-4.80656	3.48e-57	Down
CHTF8	16q22.1	-2.51817	6.47e-57	Down
SUGCT	7p14.1	3.69777	1.11e-56	Up
RPS16	19q13.1	-2.25195	1.24e-56	Down
HOXC6	12q13.13	4.16441	1.35e-56	Up
ZC3H13	13q14.13	-2.39644	1.51e-56	Down
TECPR1	7q21.3	-2.52729	1.61e-56	Down
USP34	2p15	-1.88781	1.69e-56	Down
OTUD7A	15q13.3	4.80961	2.83e-56	Up
STAB1	3p21.1	-4.09534	4.13e-56	Down
RTN3	11q13	-3.45377	5.16e-56	Down
SLC4A3	2q35	5.05197	5.39e-56	Up
APH1A	1q21.2	3.04101	5.47e-56	Up
NHS	Xp22.2-p22.13	4.96683	6.58e-56	Up
MLF1	3q25.32	-2.90406	6.78e-56	Down
BEND3P1	10q11.23	5.29685	9.71e-56	Up
ATF7IP	12p13.1	-3.02801	1.48e-55	Down
TAGLN	11q23.2	-3.80576	1.54e-55	Down
LCOR	10q24.1	-2.513	1.71e-55	Down
SERINC2	1p35.2	3.81442	2.33e-55	Up
XRN1	3q23	-4.35872	2.4e-55	Down
TPPP3	16q22.1	-2.85278	2.7e-55	Down
ZNF37A	10p11.1	-3.42304	3.02e-55	Down
C16orf54	16p11.2	-3.76774	3.2e-55	Down
TM2D3	15q26.3	-4.33097	4.16e-55	Down
WTIP	19q13.11	-6.41436	5.02e-55	Down
AZU1	19p13.3	4.5444	5.32e-55	Up
CALD1	7q33	-2.49725	7.1e-55	Down
2020-09-09	17q25.3	-3.78018	7.31e-55	Down
ANKRD11	16q24.3	-1.98782	1.34e-54	Down
RPS19BP1	22q13.1	4.51121	1.46e-54	Up
PPP1R12A	12q21.2-q21.31	-2.05465	1.53e-54	Down
RNF112	17p11.2	3.31289	1.64e-54	Up
WDR53	3q29	4.40448	2.4e-54	Up
ROBO4	11q24.2	-3.80418	2.68e-54	Down
MEFV	16p13.3	-3.98498	2.85e-54	Down
ZC3HAV1L	7q34	3.5138	5.74e-54	Up
TMEM147	19q13.12	-4.86184	6.05e-54	Down
ST3GAL2	16q22.1	-6.20154	6.89e-54	Down
NFAT5	16q22.1	-3.09034	8.37e-54	Down
HNRNPA3	2q31.2	-2.54601	1.27e-53	Down
MPHOSPH8	13q12.11	-3.24426	1.63e-53	Down
SLCO5A1	8q13.3	3.15576	1.7e-53	Up
ELANE	19p13.3	4.15768	2.09e-53	Up
ZNF319	16q21	3.31874	2.58e-53	Up
TRIM33	1p13.2	-2.0075	3.11e-53	Down
CTNND2	5p15.2	5.35637	4.58e-53	Up
TBC1D10C	11q13.2	4.85757	5.77e-53	Up
VPS11	11q23.3	-4.83887	5.82e-53	Down
CXCR3	Xq13.1	4.13442	6.7e-53	Up
STARD7	2q11.2	-6.14173	9.82e-53	Down
SRGAP3	3p25.3	-2.96011	1.76e-52	Down
SLC25A10	17q25.3	5.11771	1.95e-52	Up
LRTOMT	11q13.4	3.23389	2.3e-52	Up
PPIA	7p13	-2.34756	3.51e-52	Down
ZBTB43	9q33.3	-4.71754	4.31e-52	Down
WDR49	3q26.1	2.92894	4.77e-52	Up
USP9Y	Yq11.221	4.06208	5.89e-52	Up
SEC14L1P1	11p11.2	5.32185	6.46e-52	Up
UBXN6	19p13	2.00724	7.25e-52	Up
MRPL41	9q34.3	-3.47748	1e-51	Down
FIBIN	11p14.2	-4.80609	1.46e-51	Down
TNFSF10	3q26	-4.38567	1.78e-51	Down
STAG2	Xq25	-2.6529	1.8e-51	Down
CCDC144B	17p11.2	-4.98329	2.64e-51	Down
IQCB1	3q13.33	-4.89593	3.08e-51	Down
ZSCAN20	1p35.1	3.77301	3.76e-51	Up
SGCE	7q21.3	-5.12934	3.8e-51	Down
NUDT4	12q22	-2.30826	6.02e-51	Down
FUT10	8p12	-3.1919	6.59e-51	Down
TRPV3	17p13.2	3.78827	8.3e-51	Up
DPM3	1q22	3.18423	8.89e-51	Up
MRPL21	11q13.3	-5.26601	9.1e-51	Down
GPR34	Xp11.4	3.95908	1.04e-50	Up
ATG7	3p25.3	-6.21749	1.09e-50	Down
RHPN1	8q24.3	3.88969	1.64e-50	Up
SPTBN2	11q13.2	5.02897	2.1e-50	Up
E2F6	2p25.1	3.325	3.63e-50	Up
ZNF687	1q21.3	-2.2413	3.89e-50	Down
VTI1B	14q24.1	-1.81682	4.17e-50	Down
C3AR1	12p13.31	4.66603	4.63e-50	Up
DCAKD	17q21.31	2.76964	4.67e-50	Up
KMT2C	7q36.1	-2.34577	4.7e-50	Down
TMEM98	17q11.2	-4.4126	5.63e-50	Down
POLR2L	11p15.5	2.51372	5.97e-50	Up
LUC7L3	17q21.33	-2.01913	7.36e-50	Down
SCO2	22q13.33	2.89838	7.73e-50	Up
SNRPF	12q23.1	-3.91031	8.77e-50	Down
FGF7	15q21.2	-4.24724	1.06e-49	Down
TTC37	5q15	-3.11642	1.59e-49	Down
IL18R1	2q12.1	-3.84912	2.44e-49	Down
RNF11	1p32.3	-6.39671	2.87e-49	Down
NEXN	1p31.1	-3.7341	4.54e-49	Down
RHBDD3	22q12.2	4.58395	7.87e-49	Up
TEX264	3p21.2	2.56695	9.93e-49	Up
SPATA1	1p22.3	3.46923	1.19e-48	Up
DST	6p12.1	-3.39414	1.31e-48	Down
TNIK	3q26.2-q26.31	-4.11493	1.89e-48	Down
SLC25A18	22q11.21	3.37994	2.68e-48	Up
SPR	2p13.2	2.83618	2.84e-48	Up
TPRA1	3q21.3	3.29625	3.01e-48	Up
TMEM186	16p13.2	-3.3437	3.04e-48	Down
ZNF804A	2q32.1	3.41024	3.07e-48	Up
FGGY	1p32.1	-4.28355	3.73e-48	Down
SUPT16H	14q11.2	-2.19813	3.98e-48	Down
NPIPB4	16p12.2	-3.90037	4.48e-48	Down
RWDD2A	6q14.1	3.55366	4.79e-48	Up
CXorf40A	Xq28	4.04856	5.21e-48	Up
SEPHS1	10p13	-2.39426	6.56e-48	Down
PRR16	5q23.1	3.68359	6.82e-48	Up
WASF3	13q12.13	3.15298	7.1e-48	Up
PCBP1-AS1	2p13.3	-2.64245	8.23e-48	Down
PLA2G4F	15q15.1	-4.84848	8.41e-48	Down
TNK2	3q29	-2.80246	9.46e-48	Down
WDR24	16p13.3	2.63589	1.1e-47	Up
BEX5	Xq22.1	4.71971	1.14e-47	Up
TSGA10	2q11.2	2.87782	1.38e-47	Up
RPS11	19q13.3	-7.82212	8.1646197e-316	Down
