# Supplementary material for: Landscape of Molecular Crosstalk Perturbation between Lung Cancer and COVID-19
Source: Int J Environ Res Public Health. 2022 Mar 15;19(6):3454. doi: 10.3390/ijerph19063454 (PMC8953719; doi:10.3390/ijerph19063454)
Supplement: Supplementary file 1 [file ijerph-19-03454-s001.zip › ADITI-HICKS-Supplementary Table S1A-COVID19lung-vs-lungNormal.xlsx]

## Sheet: 12kdiffExpGenes
Supplementary Table S1A. List of the 12,014 significantly differentially expressed genes associated with COVID-19 affected lungs tissue.
Gene Name	Chromosome position	logFC	P-Value	Up/Down Regulation
ZBTB20	3q13.31	-5.72973	6.89e-72	Down
MATR3	5q31.2	-6.71622	2.28e-71	Down
ZNF460	19q13.43	-5.13341	1.18e-66	Down
SNHG22	18q21.1	-7.36543	1.83e-66	Down
FTX	Xq13.2	-4.72975	4.84e-61	Down
KCNQ1OT1	11p15.5	-5.57027	4.84e-61	Down
HIST1H2BC	6p22.2	-5.31821	2.88e-56	Down
ANKRD36C	2q11.1	-5.78887	1.91e-55	Down
HIST2H2BF	1q21.2	-6.54048	6.39e-55	Down
PIK3R2	19p13.11	-5.10102	6.39e-55	Down
TRPS1	8q23.3	-2.99119	6.39e-55	Down
CCDC7	10p11.22	-3.83378	2.3e-54	Down
KIAA0391	14q13.2	-2.96912	8.22e-54	Down
C16orf89	16p13.3	4.63684	7.68e-53	Up
NOTCH2NL	1q21.1	-4.42142	1.22e-51	Down
SNHG3	1p35.3	-3.49819	1.63e-51	Down
MALAT1	11q13.1	-7.57834	3.08e-51	Down
SPINT2	19q13.2	2.42225	4.58e-51	Up
HIST1H2BN	6p22.1	-4.40053	1.77e-50	Down
PRICKLE4	6p21.1	-5.11603	1.77e-50	Down
SHPRH	6q24.3	-3.11116	8.75e-50	Down
CRTAC1	10q24.2	6.12919	2.14e-49	Up
WDR83OS	19p13.13	3.05106	1.1e-48	Up
NAPSA	19q13.33	4.51843	1.36e-48	Up
HIST1H2BJ	6p22.1	-5.35782	1.52e-48	Down
KDM4C	9p24.1	-2.07716	3.58e-48	Down
ANKRD36B	2q11.2	-4.79217	4.8e-48	Down
TMEM125	1p34.2	4.08739	4.8e-48	Up
SP110	2q37.1	-2.99367	1.47e-47	Down
FBXW7	4q31.3	-2.16207	1.89e-47	Down
LRRTM2	5q31.2	-4.62013	2.19e-47	Down
RBM15	1p13.3	-2.11319	2.33e-47	Down
UBE2Q2P1	15q25.2	-4.15556	3.01e-47	Down
RHBDD2	7q11.23	3.07734	3.35e-47	Up
ARPC4	3p25.3	2.55521	4.46e-47	Up
PRSS8	16p11.2	3.32107	9.02e-47	Up
PRR26	10p15.3	-4.59	1.58e-46	Down
SELENBP1	1q21.3	3.73903	3.51e-46	Up
AAK1	2p13.3	-1.98092	5.07e-46	Down
SCLT1	4q28.2	-2.41442	5.53e-46	Down
BAZ2B	2q24.2	-2.49199	8.89e-46	Down
TNRC6B	22q13.1	-2.39022	8.89e-46	Down
APLF	2p13.3	-2.57728	4.25e-45	Down
BDP1	5q13.2	-3.06912	6.58e-45	Down
N4BP2L2-IT2	13q13.1	-4.15147	1.13e-44	Down
SFTPD	10q22.3	4.77066	1.57e-44	Up
HMBOX1	8p21.1-p12	-2.27155	1.84e-44	Down
SMG1P3	16p12.2	-4.41022	1.25e-43	Down
RNH1	11p15.5	1.94807	1.26e-43	Up
APH1A	1q21.2	2.59921	1.42e-43	Up
LGI3	8p21.3	5.29076	1.8e-43	Up
CFLAR-AS1	2q33.1	-4.49861	2.31e-43	Down
ZNF805	19q13.43	-3.06799	2.36e-43	Down
CDIPT	16p11.2	2.02	2.9e-43	Up
HIST1H2BD	6p22.2	-4.15377	2.9e-43	Down
HIST1H4H	6p22.2	-4.1517	3.58e-43	Down
ZBED6	1q32.1	-4.54143	3.58e-43	Down
ZCCHC6	9q21.33	-2.59975	3.58e-43	Down
ANKRD36	2q11.2	-5.24939	7.94e-43	Down
RNF168	3q29	-2.05206	7.95e-43	Down
RN7SL2	14q21.3	-6.4797	1.03e-42	Down
HIST4H4	12p12.3	-3.75392	1.28e-42	Down
GPAA1	8q24.3	2.78363	1.47e-42	Up
FOLR1	11q13.4	3.94326	3.42e-42	Up
CBLB	3q13.11	-2.00031	3.75e-42	Down
CEP350	1q25.2	-2.31424	4.93e-42	Down
BMP2K	4q21.21	-2.31486	5.07e-42	Down
COX8A	11q13.1	3.47951	5.88e-42	Up
TTN	2q31.2	-4.20084	5.88e-42	Down
MAP1B	5q13.2	-3.39813	9.58e-42	Down
PPP2R1A	19q13.41	1.75422	1.22e-41	Up
CRYBG3	3q11.2	-2.56302	1.65e-41	Down
LINC-PINT	7q32.3	-2.68607	1.72e-41	Down
SFTPC	8p21.3	7.89847	2.16e-41	Up
MGA	15q15	-1.99474	2.52e-41	Down
ZNF709	19p13.2	-3.83124	2.9e-41	Down
BRI3	7q21.3	2.11545	3.42e-41	Up
CTSF	11q13.2	2.94851	3.77e-41	Up
MTRNR2L12	3q11.2	-4.98198	4.6e-41	Down
CEP152	15q21.1	-3.06651	5.04e-41	Down
RPS14	5q33.1	2.63458	5.22e-41	Up
GDAP2	1p12	-1.56164	1.23e-40	Down
CTDSP1	2q35	2.30993	1.41e-40	Up
VSIG2	11q24.2	3.99553	1.44e-40	Up
SREK1	5q12.3	-1.9142	1.83e-40	Down
TSPAN4	11p15.5	2.38902	1.86e-40	Up
TSPO	22q13.2	3.58175	2.12e-40	Up
PEBP1	12q24.23	2.58488	3.28e-40	Up
MPHOSPH9	12q24.31	-2.19979	3.38e-40	Down
ZNF221	19q13.31	-4.07518	3.91e-40	Down
SLC25A3	12q23.1	1.74085	4.06e-40	Up
SPDYA	2p23.2	-4.2507	4.29e-40	Down
ZFC3H1	12q21.1	-2.72733	5e-40	Down
CEP128	14q31.1	-2.94092	5.02e-40	Down
SERPINA3	14q32.13	-7.64448	6.12e-40	Down
ATAD2B	2p24.1-p23.3	-2.38262	6.23e-40	Down
C9orf84	9q31.3	-4.67097	6.23e-40	Down
ANKRD36BP2	2p11.2	-5.0481	6.65e-40	Down
CDK12	17q12	-1.6282	6.77e-40	Down
RBM28	7q32.1	-1.65099	8.75e-40	Down
CYB561	17q23.3	2.01621	9.04e-40	Up
AL133243.2	Not Found	-3.13226	9.57e-40	Down
GABARAP	17p13.1	2.574	1.1e-39	Up
CLDN4	7q11.23	3.11649	1.28e-39	Up
GPATCH2L	14q24.3	-1.57459	1.28e-39	Down
TMPPE	3p22.3	-2.58661	1.28e-39	Down
ARF3	12q13.12	1.54608	1.36e-39	Up
FIP1L1	4q12	-1.64185	1.48e-39	Down
INO80D	2q33.3	-2.25308	1.55e-39	Down
PHC3	3q26.2	-2.37034	1.98e-39	Down
TMEM205	19p13.2	2.45652	2.48e-39	Up
BICD1	12p11.21	-2.0258	2.61e-39	Down
ZNF484	9q22.31	-2.14372	2.99e-39	Down
CYB5R1	1q32.1	1.90718	3.48e-39	Up
FBP1	9q22.32	3.9889	3.88e-39	Up
PEX19	1q23.2	1.67957	3.95e-39	Up
TMPRSS2	21q22.3	2.89419	3.97e-39	Up
CLIC3	9q34.3	4.13349	4.53e-39	Up
NEAT1	11q13.1	-4.97538	5.08e-39	Down
DGCR2	22q11.21	1.97515	5.58e-39	Up
NPIPB4	16p12.2	-3.95639	5.7e-39	Down
AC007319.1	Not Found	-4.17445	5.83e-39	Down
ZNF91	19p12	-2.64648	7.05e-39	Down
MAF1	8q24.3	1.85242	9.54e-39	Up
ARFGAP2	11p11.2	1.50302	1.37e-38	Up
STARD13-AS	13q13.1	-4.22019	1.5e-38	Down
PWAR5	15q11.2	-4.93374	2.31e-38	Down
SNRPN	15q11.2	2.24586	3.76e-38	Up
RAB25	1q22	2.78948	4.16e-38	Up
SPG21	15q22.31	1.61631	4.16e-38	Up
ARID2	12q12	-1.6314	4.45e-38	Down
CYP27A1	2q35	3.38028	4.57e-38	Up
SNX17	2p23.3	2.08553	5.59e-38	Up
WIF1	12q14.3	4.68858	6.35e-38	Up
TNNC1	3p21.1	4.14023	7.07e-38	Up
CIB1	15q26.1	2.67899	7.45e-38	Up
NFAT5	16q22.1	-2.78275	8.58e-38	Down
RIF1	2q23.3	-1.92647	8.83e-38	Down
PLLP	16q13	2.98054	9.03e-38	Up
INVS	9q31.1	-1.60989	9.9e-38	Down
GSN-AS1	9q33.2	-4.02533	1.02e-37	Down
AAR2	20q11.23	1.96767	1.12e-37	Up
ERC1	12p13.33	-1.83488	1.21e-37	Down
CNTLN	9p22.2	-1.88745	1.31e-37	Down
ARID4B	1q42.3	-1.91895	1.32e-37	Down
ITSN1	21q22.11	-1.62542	1.43e-37	Down
ITPR2	12p11.23	-2.06255	1.44e-37	Down
VCAN	5q14.2-q14.3	-3.95778	1.45e-37	Down
SCNN1B	16p12.2-p12.1	2.89306	1.61e-37	Up
GON4L	1q22	-2.01914	1.74e-37	Down
NDUFAF3	3p21.31	2.49661	1.89e-37	Up
RASSF7	11p15.5	2.84126	1.98e-37	Up
ZNF292	6q14.3	-1.95384	2.02e-37	Down
HERC4	10q21.3	-1.97601	2.1e-37	Down
CELF2-AS1	10p14	-5.2118	2.65e-37	Down
ALDH3B1	11q13.2	2.64588	3.27e-37	Up
TSHZ2	20q13.2	-2.86777	4.5e-37	Down
FXYD3	19q13.12	3.26324	4.67e-37	Up
ALMS1	2p13.1	-2.18878	5.34e-37	Down
PHF14	7p21.3	-1.67383	5.34e-37	Down
HSD17B6	12q13.3	4.32331	5.74e-37	Up
LINC00472	6q13	-3.39511	6.26e-37	Down
SBF2	11p15.4	-1.76113	6.65e-37	Down
ZNF891	12q24.33	-2.53442	7.79e-37	Down
UPK3B	7q11.23	5.15945	8.19e-37	Up
PSMB4	1q21.3	2.27296	9.05e-37	Up
BCAM	19q13.32	2.55126	9.14e-37	Up
TAF1D	11q21	-2.31715	9.33e-37	Down
LAPTM4B	8q22.1	2.7218	9.53e-37	Up
SSR2	1q22	1.91533	9.55e-37	Up
POLR2E	19p13.3	1.75569	9.6e-37	Up
TAF3	10p14	-1.81403	9.6e-37	Down
ATP6V0D1	16q22.1	1.96225	9.9e-37	Up
MFSD2A	1p34.2	3.02962	1.09e-36	Up
PHF20L1	8q24.22	-1.58099	1.26e-36	Down
GMDS-AS1	6p25.3-p25.2	-2.2344	1.3e-36	Down
RNPEPL1	2q37.3	2.12959	1.43e-36	Up
NINJ2	12p13.33	3.82461	1.46e-36	Up
CCDC102B	18q22.1	-2.77804	1.53e-36	Down
TST	22q12.3	3.45025	2.1e-36	Up
C4BPA	1q32.2	5.95091	2.42e-36	Up
NEMF	14q21.3	-2.01889	2.55e-36	Down
RSRC1	3q25.32	-1.63189	2.99e-36	Down
ALDH2	12q24.12	2.3866	3.05e-36	Up
RPAP2	1p22.1	-1.78984	3.25e-36	Down
ZNF407	18q23	-1.80217	3.25e-36	Down
DNASE2	19p13.13	2.50989	3.28e-36	Up
CHMP1A	16q24.3	1.82624	3.35e-36	Up
GAS6	13q34	2.43902	3.35e-36	Up
SLC25A11	17p13.2	2.29622	3.52e-36	Up
ARF5	7q32.1	2.24658	4.53e-36	Up
TCTN3	10q24.1	1.70066	4.83e-36	Up
LCOR	10q24.1	-1.8044	5.33e-36	Down
USP37	2q35	-2.13183	5.33e-36	Down
NAV1	1q32.1	-2.15637	5.53e-36	Down
ALDH1L2	12q23.3	-2.95605	5.58e-36	Down
VTI1A	10q25.2	-1.61691	5.69e-36	Down
ZNF81	Xp11.23	-2.36631	6.01e-36	Down
SRSF8	11q21	1.96972	6.24e-36	Up
ZNHIT6	1p22.3	-1.50552	6.49e-36	Down
ANKRD26	10p12.1	-2.57416	6.89e-36	Down
PPP1R12A	12q21.2-q21.31	-1.99164	6.89e-36	Down
PRR14L	22q12.2	-1.87097	6.89e-36	Down
ARSD	Xp22.33	2.5247	6.98e-36	Up
HOOK3	8p11.21	-1.76893	7.51e-36	Down
ZC3H13	13q14.13	-2.01568	7.51e-36	Down
MTRNR2L8	11p15.4	-4.44383	7.77e-36	Down
ZNF483	9q31.3	-3.08604	9.26e-36	Down
MKI67	10q26.2	-4.01665	1.02e-35	Down
CHD7	8q12.2	-2.23951	1.08e-35	Down
CXCL17	19q13.2	3.51492	1.19e-35	Up
SFTA3	14q13.3	3.11953	1.2e-35	Up
P3H2	3q28	3.04921	1.32e-35	Up
PDS5B	13q13.1	-1.59467	1.42e-35	Down
CTNNBIP1	1p36.22	2.7277	1.63e-35	Up
MUC3A	7q22.1	-4.05098	2.07e-35	Down
RSF1	11q14.1	-1.85599	2.12e-35	Down
COPZ1	12q13.13	1.67501	2.33e-35	Up
ANKRD18A	9p13.1	-3.85361	2.39e-35	Down
AGPAT2	9q34.3	2.715	2.5e-35	Up
HIGD2A	5q35.2	2.76911	2.5e-35	Up
TMEM219	16p11.2	2.00239	2.5e-35	Up
DDR1	6p21.33	2.09646	2.54e-35	Up
MDM4	1q32.1	-2.36323	2.63e-35	Down
ATM	11q22.3	-2.17567	2.65e-35	Down
MCTP2	15q26.2	-1.83052	2.77e-35	Down
DLEU2	13q14.2	-2.16328	2.82e-35	Down
CXCL16	17p13.2	2.11905	3.05e-35	Up
TSPAN13	7p21.1	2.93195	3.46e-35	Up
BRWD3	Xq21.1	-2.36683	3.51e-35	Down
SLC25A5	Xq24	2.39582	3.52e-35	Up
SUSD2	22q11.23	3.69844	3.76e-35	Up
HMCES	3q21.3	1.73667	4.45e-35	Up
PGAP3	17q12	2.90589	4.92e-35	Up
TET2	4q24	-1.94315	4.92e-35	Down
CCND3	6p21.1	1.75243	4.98e-35	Up
MRPL23	11p15.5	3.36206	5.62e-35	Up
CASP8AP2	6q15	-1.74203	6.97e-35	Down
MCRS1	12q13.12	2.04768	6.97e-35	Up
FAM189A2	9q21.12	3.47262	7.62e-35	Up
BOD1L1	4p15.33	-2.24062	7.84e-35	Down
PMM2	16p13.2	-1.88619	8.16e-35	Down
ACP5	19p13.2	3.93002	1e-34	Up
ZNF814	19q13.43	-2.1013	1.02e-34	Down
GDE1	16p12.3	1.73836	1.05e-34	Up
TULP4	6q25.3	-1.61866	1.1e-34	Down
SCAMP2	15q24.1	1.63482	1.13e-34	Up
PIGQ	16p13.3	2.39826	1.19e-34	Up
TMEM30B	14q23.1	2.04317	1.22e-34	Up
CKB	14q32.33	2.92357	1.42e-34	Up
CLSPN	1p34.3	-4.02437	1.51e-34	Down
ERGIC3	20q11.22	1.48464	1.66e-34	Up
TMEM109	11q12.2	1.92795	1.73e-34	Up
CNPPD1	2q35	2.02756	1.9e-34	Up
TRAPPC6A	19q13.32	3.16542	1.97e-34	Up
C6orf48	6p21.33	2.1959	2.12e-34	Up
R3HDM1	2q21.3	-1.42728	2.14e-34	Down
SACS	13q12.12	-2.23167	2.24e-34	Down
KIF1B	1p36.22	-1.43428	2.25e-34	Down
ASPM	1q31.3	-3.74618	2.28e-34	Down
CACNA2D2	3p21.31	3.41867	2.31e-34	Up
VPS51	11q13.1	2.4036	2.31e-34	Up
ZNF208	19p12	-3.78558	2.35e-34	Down
NCAPH2	22q13.33	1.91512	2.42e-34	Up
SRGAP1	12q14.2	-2.32664	2.65e-34	Down
SRPK1	6p21.31	-1.55285	2.66e-34	Down
CCDC144B	17p11.2	-5.13787	3.01e-34	Down
TMEM98	17q11.2	2.00223	3.06e-34	Up
CACNB2	10p12	-2.3718	3.1e-34	Down
HPCAL1	2p25.1	1.97317	3.19e-34	Up
RAB1B	11q13.2	1.95889	3.86e-34	Up
TMEM9B	11p15.4	2.23194	4.9e-34	Up
DLEU1	13q14.2-q14.3	-2.42102	5.25e-34	Down
INPP5K	17p13.3	2.10327	5.33e-34	Up
NPIPB3	16p12.2	-3.86747	5.34e-34	Down
ZCCHC11	1p32.3	-1.78179	5.62e-34	Down
WDR13	Xp11.23	1.78398	5.8e-34	Up
MID1IP1	Xp11.4	2.15484	5.94e-34	Up
CCDC115	2q21.1	2.23411	6.09e-34	Up
ZEB2	2q22.3	-2.0716	6.44e-34	Down
THAP11	16q22.1	2.08484	6.62e-34	Up
TNFSF13	17p13.1	2.63584	6.81e-34	Up
DNPEP	2q35	1.45748	7.28e-34	Up
VKORC1L1	7q11.21	1.52076	7.28e-34	Up
ZNF185	Xq28	2.20459	7.47e-34	Up
EIF4A1	17p13.1	-3.06169	8.17e-34	Down
CLDN7	17p13.1	2.52031	8.29e-34	Up
FGF7	15q21.2	-3.14414	8.31e-34	Down
C5orf42	5p13.2	-2.12059	9.15e-34	Down
ST6GALNAC6	9q34.11	1.71715	1.03e-33	Up
FAM126A	7p15.3	-1.49104	1.06e-33	Down
STEAP2	7q21.13	-3.05726	1.06e-33	Down
HSP90AA2P	11p14.1	-5.35003	1.14e-33	Down
CLDN18	3q22.3	4.51684	1.18e-33	Up
AGO3	1p34.3	-1.68393	1.2e-33	Down
HLA-DOA	6p21.32	2.90116	1.27e-33	Up
IGSF8	1q23.2	2.45903	1.29e-33	Up
VPS28	8q24.3	1.91837	1.29e-33	Up
ENTPD1-AS1	10q24.1	-2.89147	1.3e-33	Down
WFS1	4p16.1	2.46356	1.38e-33	Up
NTN4	12q22	2.27251	1.49e-33	Up
SUMF2	7p11.2	1.83415	1.55e-33	Up
PAPPA	9q33.1	-3.35616	1.65e-33	Down
BCYRN1	2p21	-4.34813	1.66e-33	Down
IGF2BP2	3q27.2	-1.98221	1.66e-33	Down
KCNQ1	11p15.5-p15.4	2.56327	1.66e-33	Up
RBM25	14q24.2	-2.40261	1.79e-33	Down
KLC4	6p21.1	1.92112	1.86e-33	Up
RALGAPA1	14q13.2	-1.88753	1.96e-33	Down
NBEAL1	2q33.2	-2.62913	1.98e-33	Down
FAM174B	15q26.1	2.49823	2.1e-33	Up
ESF1	20p12.1	-1.60968	2.13e-33	Down
PRKAB1	12q24.23	1.94137	2.25e-33	Up
TMEM173	5q31.2	1.85414	2.43e-33	Up
SDC1	2p24.1	2.5303	2.44e-33	Up
KMT2C	7q36.1	-2.43673	2.45e-33	Down
LANCL2	7p11.2	1.82778	2.45e-33	Up
NUTM2B-AS1	10q22.3	-1.905	2.57e-33	Down
FNIP1	5q31.1	-1.37563	2.59e-33	Down
TPRG1L	1p36.32	1.94265	2.71e-33	Up
GPD1L	3p22.3	1.97868	2.75e-33	Up
NAV3	12q21.2	-2.78708	2.75e-33	Down
TSPAN3	15q24.3	1.62557	2.92e-33	Up
ZFHX3	16q22.2-q22.3	-1.87376	3.36e-33	Down
PPP2R5A	1q32.3	1.84997	3.41e-33	Up
GIPC1	19p13.12	1.91368	3.59e-33	Up
TMEM115	3p21.31	1.91755	3.59e-33	Up
MFSD10	4p16.3	2.09805	3.68e-33	Up
TMEM129	4p16.3	2.47111	3.68e-33	Up
CERS4	19p13.2	1.96266	3.9e-33	Up
PRRX1	1q24.2	-2.6876	3.9e-33	Down
PEBP4	8p21.3	4.24782	3.96e-33	Up
LUC7L3	17q21.33	-2.54841	4.33e-33	Down
MMP28	17q12	2.73747	4.51e-33	Up
TMC4	19q13.42	3.10175	4.73e-33	Up
DPP7	9q34.3	2.33541	5.31e-33	Up
STARD10	11q13.4	2.30099	5.34e-33	Up
GNB2	7q22.1	1.88556	5.62e-33	Up
SBNO1	12q24.31	-1.44861	5.76e-33	Down
EFNA1	1q22	2.28936	6.12e-33	Up
TRPM7	15q21.2	-1.68778	6.3e-33	Down
CEP295	11q21	-2.69648	6.37e-33	Down
ZNF808	19q13.41	-1.89515	7.44e-33	Down
MLF2	12p13.31	1.42967	7.56e-33	Up
ZNF841	19q13.41	-2.53076	7.56e-33	Down
HIST1H3H	6p22.1	-3.51115	7.67e-33	Down
SLC35A2	Xp11.23	1.98887	8.19e-33	Up
BRWD1	21q22.2	-1.6762	8.99e-33	Down
LAPTM4A	2p24.1	1.84946	9.59e-33	Up
CENPF	1q41	-3.25291	9.71e-33	Down
CENPE	4q24	-3.20569	9.92e-33	Down
HCG18	6p22.1	-1.33355	1.01e-32	Down
VPS13B	8q22.2	-1.87699	1.04e-32	Down
SLC29A1	6p21.1	1.94972	1.24e-32	Up
ARHGAP26	5q31.3	-1.80795	1.28e-32	Down
PYCR2	1q42.12	1.47207	1.31e-32	Up
MUL1	1p36.12	1.69766	1.46e-32	Up
HELB	12q14.3	-2.69259	1.57e-32	Down
GPRC5C	17q25.1	3.06768	1.6e-32	Up
STK4	20q13.12	-1.53431	1.8e-32	Down
TTC14	3q26.33	-2.07337	1.86e-32	Down
DNAJC2	7q22.1	-1.58324	1.88e-32	Down
KIF2A	5q12.1	-1.76812	2.03e-32	Down
ATRAID	2p23.3	1.98974	2.14e-32	Up
SMCHD1	18p11.32	-2.1477	2.23e-32	Down
ASH1L	1q22	-1.95962	2.24e-32	Down
SURF1	9q34.2	2.78971	2.27e-32	Up
COA3	17q21.2	2.74551	2.34e-32	Up
LYST	1q42.3	-2.07374	2.46e-32	Down
TTN-AS1	2q31.2	-2.52793	2.64e-32	Down
UBN2	7q34	-2.00382	2.97e-32	Down
AK3	9p24.1	1.36899	2.99e-32	Up
ZNF876P	4p16.3	-3.0452	3.01e-32	Down
HAGLR	2q31.1	3.47649	3.09e-32	Up
SCGB3A2	5q32	4.95102	3.09e-32	Up
RNF169	11q13.4	-2.13666	3.15e-32	Down
CEP170	1q43	-1.91987	3.31e-32	Down
CCDC18	1p22.1	-2.76122	3.33e-32	Down
UBXN7	3q29	-1.70334	3.44e-32	Down
ATP6AP1	Xq28	1.97298	3.56e-32	Up
TMEM128	4p16.3	2.90072	3.64e-32	Up
CNOT4	7q33	-1.2263	3.67e-32	Down
ZNF721	4p16.3	-1.8985	3.78e-32	Down
ANKRD12	18p11.22	-2.04172	3.81e-32	Down
KNTC1	12q24.31	-2.17436	3.81e-32	Down
AHCTF1	1q44	-1.5505	3.84e-32	Down
SLC16A1-AS1	1p13.2	-2.96468	4.26e-32	Down
ZNF141	4p16.3	-2.07242	4.32e-32	Down
TMBIM4	12q14.3	1.97491	4.79e-32	Up
ACTR1B	2q11.2	1.93746	4.9e-32	Up
RREB1	6p24.3	-1.58088	4.9e-32	Down
EPHX1	1q42.12	2.51554	4.97e-32	Up
COPS7A	12p13.31	1.88105	5.18e-32	Up
MAN1A2	1p12	-1.61948	5.18e-32	Down
ZNF107	7q11.21	-2.17049	5.33e-32	Down
GAS6-AS1	13q34	-3.37831	5.54e-32	Down
NIN	14q22.1	-1.72216	5.78e-32	Down
RNF167	17p13.2	1.4363	5.91e-32	Up
GHRLOS	3p25.3	-3.43125	6.25e-32	Down
DDX10	11q22.3	-1.65696	6.76e-32	Down
PIGS	17q11.2	1.74498	6.87e-32	Up
TMEM243	7q21.12	2.09363	7.2e-32	Up
TP53BP1	15q15.3	-1.68247	7.26e-32	Down
FBXW4P1	22q11.23	-3.57599	7.66e-32	Down
KLHDC3	6p21.1	2.50175	7.94e-32	Up
GLO1	6p21.2	1.79504	8.23e-32	Up
BTD	3p25.1	2.3555	9.08e-32	Up
TVP23C	17p12	-2.5857	9.7e-32	Down
ARHGAP11B	15q13.2	-2.92885	9.73e-32	Down
CEP85L	6q22.31	-1.90567	9.78e-32	Down
NABP1	2q32.3	-2.63548	1.03e-31	Down
INTS5	11q12.3	1.93459	1.1e-31	Up
EIF6	20q11.22	2.0497	1.11e-31	Up
RNF187	1q42.13	1.57327	1.18e-31	Up
MICAL3	22q11.21	-2.49238	1.2e-31	Down
MDN1	6q15	-1.97225	1.33e-31	Down
NPC2	14q24.3	2.95265	1.36e-31	Up
RAB5C	17q21.2	1.56223	1.43e-31	Up
PRDM2	1p36.21	-1.38453	1.6e-31	Down
ARL2	11q13.1	2.24067	1.63e-31	Up
ACADS	12q24.31	2.68173	1.68e-31	Up
ZNF121	19p13.2	-1.80092	1.7e-31	Down
AKR7A2	1p36.13	2.25276	1.71e-31	Up
MANBAL	20q11.23	1.87145	1.74e-31	Up
SCAPER	15q24.3	-2.04504	1.8e-31	Down
PEF1	1p35.2	1.9823	1.86e-31	Up
ZNF410	14q24.3	-2.18322	2.04e-31	Down
NDUFC2	11q14.1	2.73078	2.08e-31	Up
PCIF1	20q13.12	1.95448	2.1e-31	Up
SMG1	16p12.3	-2.12034	2.15e-31	Down
DICER1	14q32.13	-1.51913	2.32e-31	Down
ARL17A	17q21.31	-3.02443	2.37e-31	Down
BCAT2	19q13.33	2.13431	2.41e-31	Up
GLTP	12q24.11	1.38874	2.45e-31	Up
JMJD8	16p13.3	1.91797	2.45e-31	Up
TRIM52	5q35.3	-1.71528	2.45e-31	Down
RPS29	14q21.3	1.97102	2.54e-31	Up
THAP7	22q11.21	1.95208	2.55e-31	Up
KIF14	1q32.1	-3.50635	2.73e-31	Down
BPTF	17q24.2	-2.08384	2.81e-31	Down
LAMTOR5	1p13.3	2.22809	2.84e-31	Up
SLC41A3	3q21.2-q21.3	1.69587	2.86e-31	Up
DGCR6L	22q11.21	2.52878	2.97e-31	Up
MGLL	3q21.3	1.73179	3.01e-31	Up
C1RL-AS1	12p13.31	-3.05073	3.03e-31	Down
MTFR1L	1p36.11	1.69739	3.25e-31	Up
S100A4	1q21.3	2.75158	3.34e-31	Up
LSR	19q13.12	1.77529	3.4e-31	Up
POMK	8p11.21	-2.74529	3.62e-31	Down
POMGNT1	1p34.1	1.52306	3.7e-31	Up
EIF4G3	1p36.12	-1.95621	3.79e-31	Down
AP1M2	19p13.2	2.1826	3.8e-31	Up
EFCAB13	17q21.32	-2.82376	3.84e-31	Down
FAM133B	7q21.2	-1.71976	3.85e-31	Down
POLR2J3	7q22.1	-2.85894	4.25e-31	Down
C2	6p21.33	2.51979	4.34e-31	Up
TROVE2	1q31.2	-1.6721	4.48e-31	Down
SCAMP3	1q22	1.64938	4.56e-31	Up
PHF21A	11p11.2	-1.54836	4.69e-31	Down
ERICH1	8p23.3	-1.77821	4.77e-31	Down
ADPRHL2	1p34.3	2.05167	4.94e-31	Up
DNM3OS	1q24.3	-2.69807	5.05e-31	Down
TCP11L1	11p13	-1.58871	5.21e-31	Down
RNF128	Xq22.3	2.58355	6.03e-31	Up
C5orf56	5q31.1	-1.76975	6.1e-31	Down
NPIPB11	16p11.2	-3.92466	6.1e-31	Down
CTDSPL	3p22.2	1.79162	6.16e-31	Up
UGGT2	13q32.1	-1.47018	6.3e-31	Down
SNHG12	1p35.3	-2.63706	6.31e-31	Down
SNHG20	17q25.2	-2.00346	6.5e-31	Down
SIGIRR	11p15.5	1.95978	6.75e-31	Up
RABAC1	19q13.2	2.16817	6.96e-31	Up
C8orf33	8q24.3	1.61989	7e-31	Up
GSTP1	11q13.2	2.42109	7.26e-31	Up
FSIP2	2q32.1	-4.19373	7.74e-31	Down
HMGN5	Xq21.1	-2.292	7.8e-31	Down
ILVBL	19p13.12	2.10673	7.82e-31	Up
SLC35B2	6p21.1	2.16606	8.03e-31	Up
L3MBTL3	6q23.1	-1.67067	8.06e-31	Down
CHD9	16q12.2	-1.81731	8.25e-31	Down
PRDX2	19p13.13	1.97463	8.26e-31	Up
ECH1	19q13.2	1.97661	8.55e-31	Up
NOL8	9q22.31	-1.63688	8.63e-31	Down
NT5DC1	6q22.1	1.82969	8.77e-31	Up
POLQ	3q13.33	-3.72055	9e-31	Down
CYP7B1	8q12.3	-2.48662	9.17e-31	Down
TOLLIP	11p15.5	1.54519	9.21e-31	Up
POLDIP2	17q11.2	1.96152	9.34e-31	Up
XRN1	3q23	-1.9496	9.52e-31	Down
LHFPL3-AS2	7q22.3	3.96431	9.71e-31	Up
CAV1	7q31.2	3.11244	1.04e-30	Up
NAGLU	17q21.2	2.56176	1.09e-30	Up
SETD5	3p25.3	-1.81771	1.12e-30	Down
USP45	6q16.2	-1.59865	1.17e-30	Down
SOS1-IT1	2p22.1	-2.74393	1.18e-30	Down
CUTA	6p21.32	1.69309	1.25e-30	Up
POLR2C	16q21	1.7087	1.26e-30	Up
SUPT4H1	17q22	1.74006	1.33e-30	Up
LLGL2	17q25.1	1.71454	1.37e-30	Up
C11orf65	11q22.3	-3.18559	1.42e-30	Down
ORAI1	12q24.31	2.37526	1.43e-30	Up
TMEM222	1p36.11	2.06761	1.45e-30	Up
SPEN	1p36.21-p36.13	-2.09282	1.49e-30	Down
SLC4A7	3p24.1	-2.08702	1.56e-30	Down
RBM12B	8q22.1	-1.73454	1.57e-30	Down
ZNF782	9q22.33	-2.07333	1.83e-30	Down
SMC6	2p24.2	-1.57119	1.85e-30	Down
C2orf54	2q37.3	3.64887	1.94e-30	Up
HNRNPA0	5q31.2	1.29838	2.05e-30	Up
TAS2R4	7q34	-3.62602	2.06e-30	Down
MRPL49	11q13.1	1.78786	2.09e-30	Up
PMF1	1q22	2.49594	2.12e-30	Up
PQLC3	2p25.1	2.17004	2.16e-30	Up
ISOC1	5q23.3	1.6535	2.18e-30	Up
MBD5	2q23.2	-1.36817	2.2e-30	Down
C11orf68	11q13.1	2.44826	2.28e-30	Up
LUCAT1	5q14.3	-5.14961	2.28e-30	Down
WDR60	7q36.3	-1.79458	2.34e-30	Down
GIT2	12q24.11	-1.26876	2.38e-30	Down
ST7	7q31.2	1.73128	2.38e-30	Up
ANKRD29	18q11.2	2.40137	2.45e-30	Up
COL24A1	1p22.3	-3.15648	2.46e-30	Down
ERBB2	17q12	1.56103	2.64e-30	Up
ATP6V0C	16p13.3	2.32922	2.89e-30	Up
PCDHGA11	5q31.3	-2.48447	2.91e-30	Down
RPL35A	3q29	2.00707	2.91e-30	Up
SP140L	2q37.1	-1.39759	2.91e-30	Down
THOC1	18p11.32	-1.54387	2.97e-30	Down
DMXL2	15q21.2	-2.16145	3.03e-30	Down
PLA2G15	16q22.1	2.34674	3.18e-30	Up
ZNF267	16p11.2	-2.0595	3.27e-30	Down
GORASP1	3p22.2	1.11037	3.81e-30	Up
SETD2	3p21.31	-1.63793	4.05e-30	Down
LGALS3	14q22.3	2.23388	4.06e-30	Up
INTS6	13q14.3	-1.51234	4.1e-30	Down
PTPRU	1p35.3	1.83139	4.1e-30	Up
PLD3	19q13.2	2.39004	4.11e-30	Up
MEPCE	7q22.1	1.72043	4.16e-30	Up
ULK4	3p22.1	-2.29538	4.25e-30	Down
SLFN12L	17q12	-3.13614	4.39e-30	Down
SPINT1	15q15.1	1.72964	4.43e-30	Up
FNDC3B	3q26.31	-1.83098	4.67e-30	Down
RAPH1	2q33.2	-2.60172	4.67e-30	Down
KAT6A	8p11.21	-2.01542	4.93e-30	Down
MLKL	16q23.1	-2.03294	5.17e-30	Down
CRY2	11p11.2	1.88869	5.36e-30	Up
PRRC2C	1q24.3	-2.53014	5.66e-30	Down
SLC15A2	3q13.33	2.09379	5.83e-30	Up
MAL2	8q24.12	2.43541	6.01e-30	Up
ELOVL1	1p34.2	1.88333	6.02e-30	Up
CAPG	2p11.2	2.48944	6.99e-30	Up
SSNA1	9q34.3	2.13513	7.17e-30	Up
MFNG	22q13.1	1.99762	7.32e-30	Up
RAB5B	12q13.2	1.21608	7.5e-30	Up
PLEKHA8	7p14.3	-1.51879	9.69e-30	Down
HLA-DQA1	6p21.32	3.50471	9.75e-30	Up
HLA-DMA	6p21.32	2.56597	9.79e-30	Up
FUCA2	6q24.2	1.81493	1e-29	Up
REV3L	6q21	-1.66262	1.06e-29	Down
BANF1	11q13.1	2.13624	1.09e-29	Up
CD9	12p13.31	2.08768	1.09e-29	Up
POLR3H	22q13.2	1.98355	1.09e-29	Up
TMEM164	Xq23	1.71601	1.09e-29	Up
IVD	15q15.1	1.70567	1.13e-29	Up
TBL3	16p13.3	1.82538	1.14e-29	Up
TCERG1	5q32	-1.69718	1.19e-29	Down
HYAL1	3p21.31	2.05217	1.24e-29	Up
CMYA5	5q14.1	-2.84209	1.37e-29	Down
RAP1GAP	1p36.12	2.88812	1.4e-29	Up
DOK4	16q21	2.03514	1.53e-29	Up
MEG3	14q32.2	-3.52207	1.59e-29	Down
TEF	22q13.2	2.68952	1.63e-29	Up
RBM33	7q36.3	-1.87443	1.74e-29	Down
PGM1	1p31.3	1.98184	1.77e-29	Up
YIF1A	11q13.2	2.15404	1.92e-29	Up
SLC25A53	Xq22.2	-2.09096	2.07e-29	Down
PRPF38B	1p13.3	-1.71096	2.13e-29	Down
NBPF26	1p11.2	-3.52341	2.22e-29	Down
NIPBL	5p13.2	-1.93608	2.3e-29	Down
TOMM7	7p15.3	1.77596	2.36e-29	Up
PCNT	21q22.3	-1.71372	2.37e-29	Down
SF3B5	6q24.2	2.27342	2.51e-29	Up
HSD17B10	Xp11.22	2.24315	2.52e-29	Up
LMF2	22q13.33	2.02474	2.54e-29	Up
FER1L4	20q11.22	-3.70775	2.71e-29	Down
MS4A15	11q12.2	3.84689	2.71e-29	Up
ST3GAL5	2p11.2	1.77136	2.71e-29	Up
SRPX2	Xq22.1	-2.49732	2.77e-29	Down
MAP7D3	Xq26.3	-1.55756	2.91e-29	Down
CREBRF	5q35.1	-1.41818	2.98e-29	Down
AHCYL2	7q32.1	2.07551	3.01e-29	Up
CLK4	5q35.3	-1.84038	3.06e-29	Down
RPL30	8q22.2	1.80303	3.13e-29	Up
SIVA1	14q32.33	2.45766	3.23e-29	Up
TAOK1	17q11.2	-1.58345	3.23e-29	Down
LEO1	15q21.2	-1.27683	3.25e-29	Down
CHD1	5q15-q21.1	-2.02338	3.39e-29	Down
MRPL14	6p21.1	2.5186	3.4e-29	Up
ATP6V0B	1p34.1	2.17503	3.52e-29	Up
ATRX	Xq21.1	-2.0114	3.67e-29	Down
ZNF160	19q13.42	-1.64636	3.87e-29	Down
SMDT1	22q13.2	2.50267	3.93e-29	Up
GOLGA6L5P	15q25.2	-4.15853	4.13e-29	Down
TSPAN15	10q22.1	1.76528	4.15e-29	Up
CYP4B1	1p33	3.42908	4.16e-29	Up
ZNF326	1p22.2	-1.55803	4.19e-29	Down
UPF2	10p14	-1.87361	4.21e-29	Down
DGKH	13q14.11	-2.20706	4.27e-29	Down
UIMC1	5q35.2	-1.39312	4.4e-29	Down
MKLN1	7q32.3	-1.5761	4.43e-29	Down
ZBTB42	14q32.33	2.39046	4.55e-29	Up
MPDU1	17p13.1	1.9772	4.58e-29	Up
CES1	16q12.2	2.52375	4.63e-29	Up
RPS6KA1	1p36.11	1.85821	4.81e-29	Up
GGA2	16p12.2	1.21775	4.98e-29	Up
SLC35A1	6q15	2.1217	5.27e-29	Up
C1orf210	1p34.2	2.96035	5.31e-29	Up
C4orf3	4q26	1.52183	5.4e-29	Up
CHID1	11p15.5	1.7112	5.75e-29	Up
KMT2A	11q23.3	-2.05145	5.82e-29	Down
YTHDC1	4q13.2	-1.48737	5.88e-29	Down
CCDC66	3p14.3	-1.94229	5.94e-29	Down
YIPF3	6p21.1	1.48188	5.94e-29	Up
ZNF462	9q31.2	-1.93213	6.03e-29	Down
CCDC136	7q32.1	-2.61667	6.08e-29	Down
PRODH	22q11.21	3.98853	6.29e-29	Up
KRT8P33	5q23.2	-3.02188	6.33e-29	Down
SYPL1	7q22.2	1.65809	6.63e-29	Up
MGAT3	22q13.1	2.69658	6.93e-29	Up
SLC35C2	20q13.12	1.70844	6.93e-29	Up
RNASE2	14q11.2	-3.87594	6.94e-29	Down
RNF214	11q23.3	-1.53188	7.05e-29	Down
RMDN3	15q15.1	1.59292	7.1e-29	Up
FAM3A	Xq28	1.60932	7.36e-29	Up
ERAL1	17q11.2	1.57907	7.4e-29	Up
UBL3	13q12.3	1.61357	7.56e-29	Up
C12orf49	12q24.22	1.81628	8e-29	Up
TNFSF12	17p13.1	2.4021	8.14e-29	Up
ATXN2	12q24.12	-1.32945	8.43e-29	Down
FAM168B	2q21.1	1.22625	8.83e-29	Up
URM1	9q34.11	1.75557	8.9e-29	Up
GAA	17q25.3	2.26747	8.91e-29	Up
ZDHHC3	3p21.31	1.22213	9.18e-29	Up
SLC25A1	22q11.21	2.0638	9.58e-29	Up
CHST14	15q15.1	2.29932	9.7e-29	Up
ADCK2	7q34	2.3694	9.91e-29	Up
FAM84B	8q24.21	1.67601	9.93e-29	Up
PRR13	12q13.13	1.43562	9.93e-29	Up
ANKRD11	16q24.3	-1.85052	9.95e-29	Down
PLEKHB1	11q13.4	2.69732	9.95e-29	Up
TLK1	2q31.1	-1.29002	1e-28	Down
ETV5	3q27.2	2.22621	1.01e-28	Up
CEMIP	15q25.1	-3.14893	1.02e-28	Down
PEMT	17p11.2	2.69339	1.05e-28	Up
SKA3	13q12.11	-3.39166	1.11e-28	Down
PDK1	2q31.1	-1.87856	1.12e-28	Down
SETBP1	18q12.3	-2.02312	1.13e-28	Down
RPL10	Xq28	2.45207	1.19e-28	Up
IL17RE	3p25.3	2.86468	1.27e-28	Up
FAM157C	16q24.3	-3.55675	1.34e-28	Down
UPF3B	Xq24	-1.84091	1.39e-28	Down
KCNJ15	21q22.13-q22.2	2.04813	1.41e-28	Up
SDHD	11q23.1	2.19755	1.47e-28	Up
HELZ	17q24.2	-1.75884	1.48e-28	Down
RAB17	2q37.3	2.50112	1.51e-28	Up
TCF20	22q13.2	-1.39396	1.56e-28	Down
RPS10	6p21.31	2.33296	1.62e-28	Up
MEIS1	2p14	-2.02289	1.73e-28	Down
DERL1	8q24.13	1.25028	1.78e-28	Up
FOXA2	20p11.21	2.72029	1.78e-28	Up
NPIPB5	16p12.2	-3.56061	1.81e-28	Down
ECHDC3	10p14	2.42528	1.84e-28	Up
CD300E	17q25.1	-3.57383	1.87e-28	Down
DHCR24	1p32.3	2.77853	1.87e-28	Up
ANXA4	2p13.3	1.67767	2.02e-28	Up
IWS1	2q14.3	-1.46474	2.05e-28	Down
ZNF852	3p21.31	-2.30945	2.05e-28	Down
TMEM179B	11q12.3	2.02471	2.06e-28	Up
CACFD1	9q34.2	2.59448	2.13e-28	Up
HLA-DPA1	6p21.32	2.52394	2.15e-28	Up
ERCC6L	Xq13.1	-2.81455	2.19e-28	Down
ASXL2	2p23.3	-1.19618	2.33e-28	Down
IGSF3	1p13.1	1.96024	2.33e-28	Up
ASNA1	19p13.13	2.13524	2.41e-28	Up
PTPRF	1p34.2	1.84983	2.48e-28	Up
PTPMT1	11p11.2	2.4046	2.51e-28	Up
MIF4GD	17q25.1	2.24092	2.58e-28	Up
PNISR	6q16.2	-2.20588	2.64e-28	Down
HLA-DPB1	6p21.32	2.83292	2.75e-28	Up
PQLC1	18q23	1.8997	2.82e-28	Up
GKN2	2p13.3	3.30681	2.97e-28	Up
LINC00630	Xq22.1	-2.28865	2.97e-28	Down
RSRC2	12q24.31	-2.04877	3.1e-28	Down
TET1	10q21.3	-2.97543	3.1e-28	Down
TPM3P9	19q13.42	-1.94038	3.19e-28	Down
KIAA2026	9p24.1	-1.48884	3.37e-28	Down
OTUB1	11q13.1	1.54619	3.48e-28	Up
TOR3A	1q25.2	1.74911	3.48e-28	Up
WRN	8p12	-1.53705	3.65e-28	Down
ABHD12	20p11.21	1.8241	3.66e-28	Up
PSMD6-AS2	3p14.1	-3.19748	3.72e-28	Down
MYCBP2	13q22.3	-1.96381	4.04e-28	Down
SLC25A39	17q21.31	1.89905	4.16e-28	Up
RSRP1	1p36.11	-2.37779	4.3e-28	Down
PNN	14q21.1	-2.11782	4.41e-28	Down
ZNF587	19q13.43	-1.94925	4.73e-28	Down
TUSC2	3p21.31	2.30235	4.94e-28	Up
EMP2	16p13.13	2.6265	4.99e-28	Up
HELLS	10q23.33	-2.52157	5e-28	Down
CEP192	18p11.21	-1.65965	5.12e-28	Down
ERBB3	12q13.2	2.11614	5.12e-28	Up
ITLN2	1q23.3	4.19608	5.12e-28	Up
ZNF490	19p13.2-p13.13	-2.30278	5.28e-28	Down
TAPT1	4p15.32	1.54508	5.56e-28	Up
ZDHHC4	7p22.1	1.80364	5.57e-28	Up
BIRC6	2p22.3	-1.95341	5.62e-28	Down
PDLIM2	8p21.3	1.99032	5.65e-28	Up
APOC1	19q13.32	4.00083	5.85e-28	Up
COMT	22q11.21	1.78121	5.91e-28	Up
DDX52	17q12	-1.09029	6e-28	Down
RBX1	22q13.2	2.16876	6.59e-28	Up
TRPV2	17p11.2	2.417	6.73e-28	Up
RFX7	15q21.3	-1.36726	6.74e-28	Down
ZNF506	19p13.11	-1.28867	6.81e-28	Down
ASS1	9q34.11	1.90869	6.85e-28	Up
EVA1A	2p12	2.34996	7.01e-28	Up
CYB561D2	3p21.31	2.34479	7.07e-28	Up
MXD1	2p13.3	-2.31423	7.24e-28	Down
IGF1	12q23.2	-3.5384	7.34e-28	Down
SLC35A4	5q31.3	1.55672	7.45e-28	Up
ANKRD17	4q13.3	-1.72252	7.47e-28	Down
AGR3	7p21.1	3.69701	7.73e-28	Up
RBM19	12q24.13-q24.21	-1.50661	7.79e-28	Down
ZRSR2	Xp22.2	-1.89949	7.81e-28	Down
NME3	16p13.3	2.46538	8.25e-28	Up
ADAMTS9	3p14.1	-3.30037	8.34e-28	Down
LYPLA2	1p36.11	1.9939	8.42e-28	Up
ELMO3	16q22.1	2.4349	8.45e-28	Up
ASB14	3p14.3	-2.27245	8.74e-28	Down
SPDYE5	7q11.23	-3.18851	8.79e-28	Down
QARS	1q41	1.75149	8.85e-28	Up
CBWD2	2q14.1	-1.40673	8.87e-28	Down
RPS9	19q13.42	2.10869	9.67e-28	Up
ZER1	9q34.11	1.53024	1e-27	Up
ATXN3	14q32.12	-1.41555	1.02e-27	Down
CEP135	4q12	-1.67668	1.02e-27	Down
ABHD14A	3p21.2	2.49926	1.03e-27	Up
BET1L	11p15.5	1.38351	1.08e-27	Up
PGC	6p21.1	3.95726	1.08e-27	Up
TM7SF2	11q13.1	2.67494	1.12e-27	Up
WDFY3	4q21.23	-1.64877	1.12e-27	Down
PTPRG-AS1	3p14.2	-2.95836	1.13e-27	Down
TMEM9	1q32.1	1.70948	1.14e-27	Up
GUCD1	22q11.23	1.6188	1.17e-27	Up
B3GNT7	2q37.1	2.05209	1.19e-27	Up
FAT4	4q28.1	-1.90122	1.19e-27	Down
HSD17B11	4q22.1	1.88322	1.19e-27	Up
CABLES1	18q11.2	1.96706	1.22e-27	Up
NF1	17q11.2	-1.39707	1.31e-27	Down
MPC2	1q24.2	2.07686	1.4e-27	Up
PABPC3	13q12.13	-3.1645	1.44e-27	Down
FAM46B	1p36.11	3.19565	1.45e-27	Up
JAK3	19p13.11	-2.35694	1.49e-27	Down
MRPS2	9q34.3	1.77419	1.5e-27	Up
SLC10A3	Xq28	1.80144	1.58e-27	Up
FAM193A	4p16.3	-1.43491	1.63e-27	Down
ANXA11	10q22.3	1.3331	1.65e-27	Up
CDK2AP2	11q13.2	1.70737	1.7e-27	Up
NAIP	5q13.2	-3.18008	1.7e-27	Down
LPP	3q27.3-q28	-1.86226	1.71e-27	Down
RBL1	20q11.23	-1.34221	1.71e-27	Down
SLC44A2	19p13.2	1.96235	1.71e-27	Up
PSKH1	16q22.1	2.1587	1.77e-27	Up
RPS5	19q13.43	2.09517	1.8e-27	Up
NAA25	12q24.13	-1.5183	1.82e-27	Down
C7orf26	7p22.1	1.83387	1.86e-27	Up
OXA1L	14q11.2	1.30664	1.86e-27	Up
ST6GALNAC2	17q25.1	2.58307	1.88e-27	Up
UBL7	15q24.1	1.8596	1.89e-27	Up
SUZ12P1	17q11.2	-2.06366	1.96e-27	Down
TMEM97	17q11.2	2.51516	1.98e-27	Up
TOMM20	1q42.3	1.82632	1.98e-27	Up
EZH2	7q36.1	-2.15514	2.01e-27	Down
STARD7	2q11.2	1.34843	2.01e-27	Up
SLC15A3	11q12.2	1.96798	2.05e-27	Up
ANG	14q11.2	2.35421	2.06e-27	Up
ORMDL3	17q21.1	1.52989	2.06e-27	Up
RAB40C	16p13.3	1.91262	2.09e-27	Up
ABCA6	17q24.2-q24.3	-2.61346	2.24e-27	Down
FCGRT	19q13.33	1.96045	2.29e-27	Up
GALNT12	9q22.33	2.37264	2.32e-27	Up
UBR5	8q22.3	-1.59276	2.37e-27	Down
ZBTB25	14q23.3	-1.37307	2.48e-27	Down
SAP30L-AS1	5q33.2	-3.04268	2.53e-27	Down
RBM6	3p21.31	-1.96215	2.56e-27	Down
HINT2	9p13.3	2.68491	2.63e-27	Up
TMEM163	2q21.3	3.0476	2.67e-27	Up
AVPI1	10q24.2	2.4968	2.68e-27	Up
IDH3B	20p13	1.45208	2.7e-27	Up
PGLS	19p13.11	2.05234	2.74e-27	Up
ENAH	1q42.12	-1.39262	3.05e-27	Down
NSRP1	17q11.2	-1.51289	3.1e-27	Down
HMGCL	1p36.11	1.66459	3.18e-27	Up
SFTA2	6p21.33	2.58117	3.18e-27	Up
TMEM141	9q34.3	2.67867	3.36e-27	Up
TCTA	3p21.31	1.94064	3.39e-27	Up
WSB2	12q24.23	1.28937	3.41e-27	Up
YJEFN3	19p13.11	-3.41258	3.41e-27	Down
TRAF3IP2-AS1	6q21	-1.74764	3.45e-27	Down
AQP3	9p13.3	2.47666	3.52e-27	Up
MOAP1	14q32.12	1.48918	3.55e-27	Up
PEX5	12p13.31	1.54703	3.6e-27	Up
SYS1	20q13.12	1.62433	3.6e-27	Up
EMD	Xq28	1.72371	3.71e-27	Up
KIAA1551	12p11.21	-2.0204	3.82e-27	Down
EID3	12q23.3	-2.33054	3.89e-27	Down
APEH	3p21.31	1.67316	4.03e-27	Up
ACE	17q23.3	2.77875	4.09e-27	Up
NEB	2q23.3	-3.36444	4.14e-27	Down
RNF185	22q12.2	1.15482	4.42e-27	Up
APRT	16q24.3	2.0029	4.52e-27	Up
CWC27	5q12.3	-1.17895	4.53e-27	Down
POR	7q11.23	1.57861	4.85e-27	Up
F11R	1q23.3	1.45343	5.1e-27	Up
HIST2H2BE	1q21.2	-1.70433	5.1e-27	Down
POMGNT2	3p22.1	2.07334	5.16e-27	Up
WDR34	9q34.11	2.29739	5.42e-27	Up
ALKBH7	19p13.3	2.55398	5.46e-27	Up
SEMA3B	3p21.31	2.17131	5.55e-27	Up
MFAP1	15q15.3	-1.4346	5.58e-27	Down
ZNF765	19q13.42	-1.26806	5.59e-27	Down
ZNF451	6p12.1	-1.21045	5.65e-27	Down
CHMP3	2p11.2	1.48504	5.81e-27	Up
UPF3A	13q34	-1.54808	5.85e-27	Down
ITGB6	2q24.2	2.36608	5.91e-27	Up
GLIPR2	9p13.3	2.17383	6e-27	Up
MITD1	2q11.2	-1.72798	6.12e-27	Down
SCD5	4q21.22	1.98465	6.16e-27	Up
ZNF358	19p13.2	1.74897	6.24e-27	Up
YEATS2-AS1	3q27.1	-3.01132	6.34e-27	Down
C19orf70	19p13.3	2.50527	6.72e-27	Up
PCSK9	1p32.3	3.37415	6.82e-27	Up
ARMC6	19p13.11	2.13546	6.94e-27	Up
SLC27A3	1q21.3	2.37041	6.96e-27	Up
VKORC1	16p11.2	2.20251	7.24e-27	Up
RTKN2	10q21.2	3.56563	7.38e-27	Up
CENPJ	13q12.12-q12.13	-1.94411	7.4e-27	Down
ZEB1	10p11.22	-1.95377	7.44e-27	Down
RC3H1	1q25.1	-1.42334	8.2e-27	Down
CCDC71	3p21.31	2.26387	8.36e-27	Up
SPECC1	17p11.2	-1.35546	8.52e-27	Down
VCPIP1	8q13.1	-1.24211	8.77e-27	Down
SRSF12	6q15	-3.36964	8.92e-27	Down
POM121L9P	22q11.23	-3.16459	8.99e-27	Down
RORC	1q21	3.33696	9.08e-27	Up
DDX55	12q24.31	-1.29719	9.68e-27	Down
SMG1P7	16q22.1	-2.91734	9.8e-27	Down
EEF1DP3	13q13.1	-3.09163	9.82e-27	Down
AC009120.3		-3.75587	9.84e-27	Down
TEX261	2p13.3	1.18938	9.89e-27	Up
THOC2	Xq25	-1.74142	1.01e-26	Down
SYNGR2	17q25.3	1.76538	1.04e-26	Up
HECTD4	12q24.13	-1.63018	1.05e-26	Down
HCFC1R1	16p13.3	1.96543	1.06e-26	Up
KIAA1191	5q35.2	1.36055	1.1e-26	Up
MRPL43	10q24.31	1.91644	1.11e-26	Up
TRIP11	14q32.12	-1.48552	1.12e-26	Down
CEBPA	19q13.11	3.21478	1.17e-26	Up
KMT2D	12q13.12	-1.88856	1.17e-26	Down
QSER1	11p13	-1.46297	1.17e-26	Down
COX7A2L	2p21	1.65876	1.18e-26	Up
YLPM1	14q24.3	-1.53937	1.2e-26	Down
NDST1	5q33.1	1.58887	1.24e-26	Up
DRAM1	12q23.2	2.08498	1.25e-26	Up
IL12RB2	1p31.3	-3.21824	1.26e-26	Down
SNHG1	11q12.3	-2.29702	1.26e-26	Down
OTUD1	10p12.2	2.05055	1.28e-26	Up
N4BP2L2	13q13.1	-1.66849	1.29e-26	Down
CADM1	11q23.3	1.88446	1.34e-26	Up
ZBTB22	6p21.3	1.9816	1.37e-26	Up
NPM1P27	5q15	-2.55098	1.39e-26	Down
IMP3	15q24.2	2.15532	1.41e-26	Up
CARD8	19q13.33	-1.31286	1.44e-26	Down
CRB3	19p13.3	2.44394	1.44e-26	Up
NUTM2A-AS1	10q23.2	-1.59607	1.44e-26	Down
HERC1	15q22.31	-1.62166	1.45e-26	Down
CST6	11q13.1	3.20229	1.51e-26	Up
TMX2	11q12.1	1.53295	1.52e-26	Up
PSMB5	14q11.2	1.51056	1.53e-26	Up
UBL4A	Xq28	1.88047	1.57e-26	Up
SMG1P5	16p11.2	-3.31135	1.58e-26	Down
POLR2J4	7p13	-2.3698	1.64e-26	Down
NEU1	6p21.33	1.60928	1.66e-26	Up
TATDN2P2	6q25.3	-2.55208	1.66e-26	Down
SRSF2	17q25.2	1.50176	1.69e-26	Up
OAZ1	19p13.3	1.77122	1.72e-26	Up
ZNF573	19q13.12	-2.14763	1.73e-26	Down
TMEM87A	15q15.1	1.65127	1.79e-26	Up
INCENP	11q12.3	-1.80564	1.81e-26	Down
MFSD5	12q13.13	2.0566	1.82e-26	Up
PTMAP2	5q23.1	-3.08071	1.87e-26	Down
ADAMTS6	5q12.3	-2.80781	1.93e-26	Down
FLRT3	20p12.1	2.41299	2.05e-26	Up
SMIM19	8p11.21	2.02203	2.06e-26	Up
TMEM258	11q12.2	1.87551	2.07e-26	Up
MCTP1	5q15	-1.6014	2.1e-26	Down
RPGR	Xp11.4	-2.17649	2.17e-26	Down
WASH7P	1p36.33	-2.84112	2.2e-26	Down
SFTPA1	10q22.3	4.62564	2.21e-26	Up
PLEKHA4	19q13.33	-1.97119	2.23e-26	Down
RBM3	Xp11.23	2.31898	2.24e-26	Up
SPPL3	12q24.31	0.985824	2.27e-26	Up
ODC1	2p25.1	1.85664	2.34e-26	Up
SPICE1	3q13.2	-1.40972	2.41e-26	Down
STXBP4	17q22	-1.58391	2.42e-26	Down
SUMF1	3p26.1	1.54739	2.49e-26	Up
SCTR	2q14.2	3.64205	2.56e-26	Up
SLC16A5	17q25.1	2.13088	2.57e-26	Up
RPS16	19q13.2	2.26619	2.59e-26	Up
LRIG1	3p14.1	1.51251	2.62e-26	Up
MIAT	22q12.1	-3.69476	2.66e-26	Down
ZNF638	2p13.3-p13.2	-1.75518	2.67e-26	Down
KALRN	3q21.1-q21.2	-1.8433	2.75e-26	Down
PMS2P3	7q11.23	-2.76458	2.75e-26	Down
TAPBPL	12p13.31	1.73861	2.75e-26	Up
TAX1BP3	17p13.2	1.57341	2.92e-26	Up
CDKAL1	6p22.3	-1.04662	2.99e-26	Down
CHORDC1	11q14.3	-3.02677	2.99e-26	Down
AHCY	20q11.22	1.62714	3.01e-26	Up
ANO2	12p13.31	-2.93236	3.05e-26	Down
USP8	15q21.2	-1.06866	3.05e-26	Down
C21orf2	21q22.3	2.45222	3.15e-26	Up
SPRED3	19q13	-3.2844	3.17e-26	Down
TSPAN7	Xp11.4	2.16223	3.23e-26	Up
CD4	12p13.31	1.5436	3.25e-26	Up
SLC44A3	1p21.3	2.15344	3.28e-26	Up
TMEM54	1p35.1	2.37127	3.29e-26	Up
MBD3	19p13.3	1.92269	3.34e-26	Up
SCLY	2q37.3	-2.30341	3.39e-26	Down
ACAT1	11q22.3	1.33684	3.4e-26	Up
EIF3F	11p15.4	1.39391	3.44e-26	Up
ABHD14B	3p21.2	1.61567	3.7e-26	Up
HYPK	15q15.3	-2.6481	3.8e-26	Down
H3F3A	1q42.12	-1.5049	3.89e-26	Down
ZNF652	17q21.32	-1.28458	3.9e-26	Down
SCN4B	11q23.3	3.1005	3.91e-26	Up
TMEM59	1p32.3	1.27971	3.96e-26	Up
RFNG	17q25.3	2.01215	3.98e-26	Up
POU2F1	1q24.2	-1.3258	3.99e-26	Down
LRRC75A-AS1	17p11.2	1.71775	4.06e-26	Up
CLMP	11q24.1	-1.9948	4.12e-26	Down
UBR4	1p36.13	-1.69146	4.21e-26	Down
FAM89B	11q13.1	2.3763	4.42e-26	Up
PXMP4	20q11.22	2.81102	4.51e-26	Up
AGER	6p21.32	3.6262	4.62e-26	Up
AC009237.8	Not Found	-3.09575	4.65e-26	Down
CPT2	1p32.3	1.62989	4.74e-26	Up
NPTN-IT1	15q24.1	-3.18398	4.74e-26	Down
TSPAN31	12q14.1	1.62136	4.93e-26	Up
CA2	8q21.2	2.5303	5.11e-26	Up
LAMP3	3q27.1	2.95712	5.14e-26	Up
CERS2	1q21.3	1.34685	5.22e-26	Up
KCTD2	17q25.1	1.36069	5.22e-26	Up
NECAB3	20q11.22	2.30387	5.22e-26	Up
PNPLA2	11p15.5	1.70402	5.29e-26	Up
GCC2	2q12.3	-1.5995	5.31e-26	Down
ZNF672	1q44	1.46067	5.53e-26	Up
MRPL4	19p13.2	1.70801	5.64e-26	Up
SLC7A7	14q11.2	1.7736	5.64e-26	Up
CHTF8	16q22.1	1.43174	5.8e-26	Up
AP4M1	7q22.1	1.67809	5.86e-26	Up
AGRN	1p36.33	1.99818	5.88e-26	Up
VPS4A	16q23.1	1.05358	5.94e-26	Up
TBC1D25	Xp11.23	1.37831	6.24e-26	Up
STAG1	3q22.3	-1.56664	6.3e-26	Down
PI15	8q21.13	-4.74867	6.35e-26	Down
KIF15	3p21.31	-2.54134	6.38e-26	Down
CHD6	20q12	-1.40649	6.47e-26	Down
HSP90AB3P	4q22.1	-3.38238	6.58e-26	Down
PHYHD1	9q34.11	1.90591	6.72e-26	Up
NBL1	1p36.13	2.27055	7.07e-26	Up
ZNF611	19q13.41	-1.52739	7.08e-26	Down
PON3	7q21.3	2.86719	7.25e-26	Up
UFC1	1q23.3	1.58595	7.36e-26	Up
RILP	17p13.3	2.21309	7.46e-26	Up
BAD	11q13.1	2.18215	7.53e-26	Up
RASGRF1	15q25.1	3.0951	7.53e-26	Up
NDN	15q11.2	1.81847	7.67e-26	Up
LAMTOR5-AS1	1p13.3	-2.66114	7.71e-26	Down
IFRD2	3p21.31	1.60534	7.83e-26	Up
KNOP1	16p12.3	-1.45946	7.83e-26	Down
CBX7	22q13.1	1.53487	8.23e-26	Up
CD52	1p36.11	2.93208	8.23e-26	Up
THEM6	8q24.3	2.67984	8.36e-26	Up
GPR108	19p13.3	1.46535	8.45e-26	Up
MYSM1	1p32.1	-1.70964	8.45e-26	Down
DOCK5	8p21.2	-1.65184	8.6e-26	Down
CD81	11p15.5	2.0151	8.77e-26	Up
TADA3	3p25.3	1.24456	8.95e-26	Up
CCAR1	10q21.3	-1.66103	9.03e-26	Down
TSSC4	11p15.5	2.13269	9.12e-26	Up
INO80C	18q12.2	1.69591	9.16e-26	Up
EMC10	19q13.33	1.22223	9.38e-26	Up
SLPI	20q13.12	3.65839	9.38e-26	Up
KAT5	11q13.1	1.28276	9.45e-26	Up
AES	19p13.3	1.58823	9.78e-26	Up
PARL	3q27.1	1.56394	9.81e-26	Up
RAB34	17q11.2	1.72823	9.89e-26	Up
ATP8B4	15q21.2	-2.42492	9.93e-26	Down
RYR2	1q43	-2.51421	9.99e-26	Down
TMEM203	9q34.3	2.2725	1.01e-25	Up
HPN	19q13.11	2.48884	1.02e-25	Up
KIAA1324L	7q21.12	1.72404	1.03e-25	Up
RABGGTA	14q12	1.54726	1.04e-25	Up
UBE2Q2P2	15q25.2	-2.65525	1.08e-25	Down
SRRM1	1p36.11	-1.6066	1.12e-25	Down
RRN3P2	16p11.2	-2.75867	1.13e-25	Down
SLC5A3	21q22.11	-2.64231	1.13e-25	Down
DHCR7	11q13.4	1.9441	1.14e-25	Up
LTA4H	12q23.1	1.84228	1.18e-25	Up
LTBP4	19q13.2	2.48026	1.18e-25	Up
NDUFA11	19p13.3	2.21815	1.18e-25	Up
ORMDL2	12q13.2	2.13329	1.18e-25	Up
CCSER1	4q22.1	-2.28142	1.19e-25	Down
SLFN12	17q12	-1.78476	1.19e-25	Down
GABPB1-AS1	15q21.2	-2.55828	1.2e-25	Down
GVINP1	11p15.4	-2.06843	1.2e-25	Down
HSPBP1	19q13.42	2.02426	1.21e-25	Up
BRD4	19p13.12	-1.55967	1.22e-25	Down
NAA16	13q14.11	-1.56344	1.22e-25	Down
ELK4	1q32.1	-1.31829	1.25e-25	Down
MCEMP1	19p13.2	3.68436	1.28e-25	Up
LRCH3	3q29	-1.22009	1.29e-25	Down
PSENEN	19q13.12	2.34293	1.43e-25	Up
LDHD	16q23.1	2.7061	1.46e-25	Up
CTSH	15q25.1	2.79597	1.47e-25	Up
ATP6V0E2	7q36.1	2.40501	1.48e-25	Up
COL27A1	9q32	-2.20198	1.49e-25	Down
SLC22A3	6q25.3	2.70105	1.59e-25	Up
OGFOD3	17q25.3	1.70352	1.63e-25	Up
NR1H2	19q13.3	1.07935	1.7e-25	Up
ELOF1	19p13.2	1.73433	1.76e-25	Up
ZNF587B	19q13.43	-1.62946	1.76e-25	Down
BLOC1S1	12q13.2	2.31254	1.79e-25	Up
RPL18	19q13.33	1.73678	1.79e-25	Up
SLC25A37	8p21.2	-1.88962	1.79e-25	Down
CDIP1	16p13.3	1.69088	1.8e-25	Up
TMEM167B	1p13.3	1.40256	1.8e-25	Up
TTBK2	15q15.2	-1.50041	1.94e-25	Down
RRAGA	9p22.1	1.39921	1.99e-25	Up
EPG5	18q12.3-q21.1	-1.26468	2e-25	Down
GPATCH2	1q41	-1.2106	2e-25	Down
TRAPPC1	17p13.1	1.67311	2.02e-25	Up
BANP	16q24.2	-1.53943	2.03e-25	Down
NDUFS3	11p11.2	1.82881	2.05e-25	Up
ANAPC16	10q22.1	1.2465	2.06e-25	Up
HEATR1	1q43	-1.32559	2.1e-25	Down
EVC2	4p16.2	-1.75112	2.13e-25	Down
MAPK13	6p21.31	1.43226	2.16e-25	Up
COMMD4	15q24.2	1.8116	2.21e-25	Up
MIER1	1p31.3	-1.50923	2.26e-25	Down
SLC29A2	11q13.2	2.52344	2.43e-25	Up
MGST2	4q31.1	1.76238	2.47e-25	Up
GPRIN2	10q11.22	2.44694	2.52e-25	Up
ZNF286A	17p12	-1.72581	2.52e-25	Down
FGFR2	10q26.13	2.59121	2.59e-25	Up
ERI3	1p34.1	1.6556	2.72e-25	Up
ZCCHC2	18q21.33	-1.45398	2.74e-25	Down
BAZ1A	14q13.1-q13.2	-1.82021	2.9e-25	Down
LSM12	17q21.31	-1.34974	3.03e-25	Down
CCDC117	22q12.1	-2.03482	3.04e-25	Down
TEX264	3p21.2	1.70649	3.04e-25	Up
FAAH	1p33	2.20292	3.29e-25	Up
UBA52	19p13.1-p12	1.52466	3.29e-25	Up
BTBD6	14q32.33	1.55463	3.43e-25	Up
PNPLA6	19p13.2	1.72575	3.44e-25	Up
NKX2-1	14q13.3	2.14298	3.61e-25	Up
CLN6	15q23	1.94552	3.64e-25	Up
NAGA	22q13.2	1.45334	3.72e-25	Up
FRA10AC1	10q23.33	-1.06676	3.75e-25	Down
MREG	2q35	2.00242	3.88e-25	Up
SFTPA2	10q22.3	4.40924	3.91e-25	Up
TRIM28	19q13.43	1.30976	3.98e-25	Up
ASB13	10p15.1	2.3538	4.05e-25	Up
PHB	17q21.33	1.63627	4.09e-25	Up
SDC4	20q13.12	2.17402	4.1e-25	Up
YES1P1	22q12.1	-3.28844	4.1e-25	Down
BAZ1B	7q11.23	-1.50412	4.23e-25	Down
MS4A4E	11q12.2	-2.69617	4.32e-25	Down
KEAP1	19p13.2	1.425	4.33e-25	Up
WLS	1p31.3	1.47614	4.47e-25	Up
PHIP	6q14.1	-1.76336	4.59e-25	Down
MAD2L1BP	6p21.1	1.81944	4.74e-25	Up
KDM5A	12p13.33	-1.44559	4.83e-25	Down
WDR7	18q21.31	-1.03565	4.86e-25	Down
BTBD8	1p22.1	-2.53336	4.88e-25	Down
RUNX1T1	8q21.3	-2.36853	4.97e-25	Down
RNF213	17q25.3	-2.17939	5.03e-25	Down
RTEL1	20q13.33	-2.61677	5.1e-25	Down
ALPL	1p36.12	2.42426	5.15e-25	Up
LRRC37A	17q21.31	-3.25105	5.28e-25	Down
CAPNS1	19q13.12	1.9385	5.35e-25	Up
KRTCAP3	2p23.3	2.38036	5.43e-25	Up
XAF1	17p13.2	-2.67499	5.43e-25	Down
UCP2	11q13.4	1.71055	5.55e-25	Up
C6orf89	6p21.2	0.959833	5.58e-25	Up
B3GNT2	2p15	1.46526	5.63e-25	Up
OXNAD1	3p25.1-p24.3	-1.25003	5.65e-25	Down
NLRX1	11q23.3	1.98678	5.72e-25	Up
DOCK10	2q36.2	-1.64031	5.81e-25	Down
LRRFIP1P1	3q26.32	-2.81597	5.86e-25	Down
JUP	17q21.2	1.73529	5.9e-25	Up
NELFB	9q34.3	1.64497	6.1e-25	Up
MAGED2	Xp11.21	1.53574	6.12e-25	Up
PGAP2	11p15.4	1.50211	6.15e-25	Up
PSMA2	7p14.1	-1.61786	6.2e-25	Down
COL6A3	2q37.3	-2.7449	6.65e-25	Down
FABP4	8q21.13	3.51575	6.77e-25	Up
KLHL11	17q21.2	-2.06947	6.82e-25	Down
VAMP8	2p11.2	1.92338	7.03e-25	Up
FBXW5	9q34.3	1.4485	7.4e-25	Up
STEAP1	7q21.13	-3.08147	7.64e-25	Down
ZNF445	3p21.31	-1.25267	7.84e-25	Down
KRIT1	7q21.2	-1.27816	8.1e-25	Down
DNAL4	22q13.1	1.94105	8.21e-25	Up
NKTR	3p22.1	-2.20761	8.33e-25	Down
THOC6	16p13.3	2.11374	8.57e-25	Up
PAQR5	15q23	2.33979	8.73e-25	Up
SSR4	Xq28	1.66533	8.86e-25	Up
TICRR	15q26.1	-3.16903	9.09e-25	Down
MPST	22q12.3	1.92193	9.14e-25	Up
BOK	2q37.3	1.82255	9.27e-25	Up
AIP	11q13.2	1.58943	9.31e-25	Up
JAK2	9p24.1	-1.59385	9.39e-25	Down
ATOH8	2p11.2	2.11881	9.5e-25	Up
TSEN34	19q13.42	1.88099	9.58e-25	Up
PEPD	19q13.11	1.42899	9.69e-25	Up
USP15	12q14.1	-1.3821	9.81e-25	Down
ZNF83	19q13.41	-1.61952	1e-24	Down
WFDC2	20q13.12	2.75662	1.01e-24	Up
TAF1	Xq13.1	-1.65336	1.07e-24	Down
UBIAD1	1p36.22	1.59651	1.07e-24	Up
TMEM139	7q34	2.33074	1.11e-24	Up
PRDX5	11q13.1	2.17572	1.12e-24	Up
POLN	4p16.3	-2.85999	1.19e-24	Down
KCNS3	2p24.2	1.60948	1.2e-24	Up
SIRT2	19q13.2	1.10619	1.22e-24	Up
OTUD6B	8q21.3	-1.31645	1.23e-24	Down
RELL1	4p14	-1.92547	1.23e-24	Down
FIBP	11q13.1	1.53623	1.26e-24	Up
NENF	1q32.3	1.82354	1.29e-24	Up
SLC25A4	4q35.1	1.50593	1.33e-24	Up
USP34	2p15	-1.8715	1.34e-24	Down
SCAND1	20q11.23	2.11894	1.36e-24	Up
NSUN6	10p12.31	-1.5042	1.37e-24	Down
C22orf39	22q11.21	1.40321	1.38e-24	Up
ATP1A1-AS1	1p13.1	-1.98541	1.39e-24	Down
PKP3	11p15.5	2.26938	1.39e-24	Up
SEPHS1	10p13	1.18766	1.39e-24	Up
AHI1	6q23.3	-1.5292	1.4e-24	Down
SLC4A2	7q36.1	1.26985	1.41e-24	Up
ARG1	6q23.2	-4.09668	1.43e-24	Down
PCYT2	17q25.3	2.00273	1.43e-24	Up
ZNF234	19q13.31	-1.50577	1.45e-24	Down
SCAMP4	19p13.3	1.30906	1.46e-24	Up
MIR22HG	17p13.3	2.23295	1.49e-24	Up
NUBP2	16p13.3	1.86647	1.5e-24	Up
SFTPB	2p11.2	3.35657	1.5e-24	Up
VMP1	17q23.1	-2.26352	1.5e-24	Down
ATG13	11p11.2	1.01919	1.56e-24	Up
SYNE2	14q23.2	-2.03089	1.56e-24	Down
LPCAT3	12p13.31	1.61479	1.67e-24	Up
ANAPC13	3q22.2	1.39428	1.69e-24	Up
LEPROT	1p31.3	1.4007	1.72e-24	Up
SLC52A2	8q24.3	1.94016	1.72e-24	Up
KIAA2013	1p36.22	1.38733	1.74e-24	Up
SLC39A1	1q21.3	1.38159	1.76e-24	Up
CHP1	15q15.1	1.1769	1.78e-24	Up
ZEB2-AS1	2q22.3	-2.60952	1.81e-24	Down
MAML2	11q21	-1.50796	1.82e-24	Down
AK2	1p35.1	1.03201	1.84e-24	Up
ANKRD20A11P	21q11.2	-3.69841	1.84e-24	Down
RETSAT	2p11.2	1.80363	1.9e-24	Up
CPB2	13q14.13	4.41378	1.94e-24	Up
EEA1	12q22	-1.80521	1.95e-24	Down
ADPRH	3q13.33	1.22646	1.97e-24	Up
HIST1H2AC	6p22.2	-1.78261	2e-24	Down
GSK3A	19q13.2	1.34226	2.02e-24	Up
JAGN1	3p25.3	1.7754	2.03e-24	Up
PEX2	8q21.13	1.76103	2.03e-24	Up
HDAC11	3p25.1	1.82417	2.05e-24	Up
B3GNT8	19q13.2	2.70595	2.1e-24	Up
ARHGAP44	17p12	1.4867	2.19e-24	Up
GIGYF2	2q37.1	-1.50586	2.19e-24	Down
GPM6A	4q34.2	3.09575	2.23e-24	Up
ATXN1	6p22.3	-1.0332	2.25e-24	Down
ROCK1	18q11.1	-1.72555	2.25e-24	Down
DDX60L	4q32.3	-2.11671	2.29e-24	Down
LY86	6p25.1	2.84221	2.31e-24	Up
COX14	12q13.12	2.12565	2.36e-24	Up
PEX11B	1q21.1	1.64812	2.38e-24	Up
TSTD1	1q23.3	2.41855	2.5e-24	Up
C1orf43	1q21.3	1.50413	2.54e-24	Up
EBLN2	3p13	-2.82564	2.54e-24	Down
FMN1	15q13.3	-1.71301	2.54e-24	Down
TMEM161A	19p13.11	1.79276	2.57e-24	Up
BSG	19p13.3	1.84352	2.64e-24	Up
ARSA	22q13.33	1.67577	2.68e-24	Up
ACAA1	3p22.2	1.39189	2.74e-24	Up
GNL3L	Xp11.22	-1.97934	2.84e-24	Down
NDUFA4	7p21.3	1.81466	2.9e-24	Up
SLC39A8	4q24	2.29382	2.97e-24	Up
NAPSB	19q13.33	2.97901	2.98e-24	Up
PHB2	12p13.31	1.52415	2.98e-24	Up
SCAP	3p21.31	1.21236	3.03e-24	Up
JARID2	6p22.3	-1.38674	3.14e-24	Down
SMPD1	11p15.4	1.40754	3.17e-24	Up
PCYOX1	2p13.3	1.7158	3.19e-24	Up
RUNX2	6p21.1	-1.70039	3.19e-24	Down
HIPK2	7q34	-1.79535	3.23e-24	Down
NAPRT	8q24.3	2.13809	3.28e-24	Up
BBX	3q13.12	-1.28502	3.31e-24	Down
MMS22L	6q16.1	-1.44034	3.37e-24	Down
PATZ1	22q12.2	1.53819	3.44e-24	Up
GREB1L	18q11.1-q11.2	-3.17897	3.6e-24	Down
ECI1	16p13.3	1.65622	3.64e-24	Up
PRKCB	16p12.2-p12.1	-1.48929	3.7e-24	Down
SCNN1A	12p13	1.49974	3.9e-24	Up
RPS28	19p13.2	2.00915	3.95e-24	Up
PEX16	11p11.2	2.06503	3.97e-24	Up
TET3	2p13.1	-1.47534	3.98e-24	Down
CYB5D2	17p13.2	2.20976	4.01e-24	Up
FAT1	4q35.2	-1.61749	4.01e-24	Down
GABPB2	1q21.3	-1.48873	4.01e-24	Down
BAIAP2	17q25.3	1.38609	4.1e-24	Up
SEC14L6	22q12.2	2.90218	4.11e-24	Up
IP6K1	3p21.31	1.1723	4.22e-24	Up
JMJD4	1q42.13	2.35675	4.23e-24	Up
LAMA2	6q22.33	-2.52448	4.26e-24	Down
NEXN	1p31.1	-2.30957	4.35e-24	Down
GP6	19q13.42	-3.19443	4.37e-24	Down
GALE	1p36.11	2.04226	4.38e-24	Up
PPT1	1p34.2	1.75946	4.38e-24	Up
METTL23	17q25.2	1.4531	4.43e-24	Up
ZNF493	19p12	-1.77722	4.44e-24	Down
PRKCZ	1p36.33	1.48341	4.45e-24	Up
CPEB4	5q35.2	-1.38796	4.72e-24	Down
VAMP3	1p36.23	1.41255	4.72e-24	Up
SMC5	9q21.12	-1.62323	4.79e-24	Down
ZNF236	18q23	-1.60932	4.88e-24	Down
TRAPPC4	11q23.3	1.57469	5.09e-24	Up
METTL8	2q31.1	-1.1133	5.1e-24	Down
PHF3	6q12	-1.57431	5.1e-24	Down
ZNF567	19q13.12	-1.44894	5.15e-24	Down
MT-RNR1	mitochondria	-3.20848	5.26e-24	Down
PLA2G16	11q12.3-q13.1	1.55268	5.27e-24	Up
GRN	17q21.31	2.59402	5.46e-24	Up
PIKFYVE	2q34	-1.29917	5.74e-24	Down
GHDC	17q21.2	1.55932	5.75e-24	Up
MAN2B1	19p13.13	1.78499	5.77e-24	Up
ZNF594	17p13.2	-2.19411	5.77e-24	Down
BCL7C	16p11.2	1.8575	5.78e-24	Up
PMM1	22q13.2	1.51422	5.8e-24	Up
WNK3	Xp11.22	-2.53336	5.88e-24	Down
PIP5K1B	9q21.11	1.86015	6.05e-24	Up
GPC4	Xq26.2	1.41308	6.06e-24	Up
PUS7	7q22.3	-1.37516	6.13e-24	Down
PIGO	9p13.3	1.57187	6.27e-24	Up
AK1	9q34.11	1.77564	6.4e-24	Up
DESI2	1q44	1.27143	6.9e-24	Up
HNRNPA3P6	3p12.3	-2.71357	6.9e-24	Down
NUDT14	14q32.33	2.2079	6.92e-24	Up
RNF145	5q33.3	1.36341	6.92e-24	Up
WDR70	5p13.2	-0.988844	6.97e-24	Down
KPNA1	3q21.1	-0.861602	7.2e-24	Down
UHRF1BP1L	12q23.1	-1.26125	7.82e-24	Down
PDZK1IP1	1p33	2.52955	8.08e-24	Up
SNAPIN	1q21.3	1.91823	8.14e-24	Up
INPP4B	4q31.21	-1.65056	8.35e-24	Down
ST6GALNAC4	9q34.11	1.5328	8.35e-24	Up
PMVK	1q21.3	1.60587	8.5e-24	Up
CRYL1	13q12.11	2.27639	8.9e-24	Up
FAM208B	10p15.1	-1.41669	8.9e-24	Down
RNF5	6p21.32	1.68621	8.9e-24	Up
CLIP1	12q24.31	-1.32932	8.92e-24	Down
RAB4A	1q42.13	1.45282	8.92e-24	Up
ZNF66	19p12	-2.22222	8.97e-24	Down
SSBP3-AS1	1p32.3	-2.97332	8.98e-24	Down
GOLGA4	3p22.2	-2.17292	8.99e-24	Down
EIF3K	19q13.2	1.6219	9.09e-24	Up
HLA-DRA	6p21.32	3.43353	9.53e-24	Up
SP100	2q37.1	-1.46063	9.53e-24	Down
B4GAT1	11q13.2	2.10169	9.65e-24	Up
TRMT61A	14q32.33	1.82073	9.72e-24	Up
RPS21	20q13.33	1.91486	9.73e-24	Up
TLK2	17q23.2	-1.03883	9.73e-24	Down
GGT7	20q11.22	1.67828	9.86e-24	Up
GGTLC1	20p11.21	3.1366	9.89e-24	Up
STAG3L2	7q11.23	-2.03475	1e-23	Down
SNORD104	17q23.3	-3.54503	1.03e-23	Down
ATAD5	17q11.2	-2.13379	1.06e-23	Down
TMEM147	19q13.12	1.64785	1.06e-23	Up
U2AF1	21q22.3	-3.54454	1.1e-23	Down
ZBTB37	1q25.1	-1.80041	1.15e-23	Down
TMEM161B-AS1	5q14.3	-1.6342	1.18e-23	Down
CCDC150	2q33.1	-3.09684	1.21e-23	Down
CPA3	3q24	2.82265	1.21e-23	Up
ASL	7q11.21	1.79725	1.23e-23	Up
SSH2	17q11.2	-1.45114	1.25e-23	Down
HEIH	5q35.3	1.53836	1.33e-23	Up
AKAP9	7q21.2	-1.77311	1.34e-23	Down
C12orf57	12p13.31	2.36547	1.36e-23	Up
THBS2	6q27	-2.67345	1.36e-23	Down
ZNF699	19p13.2	-1.69384	1.42e-23	Down
ADI1	2p25.3	1.36434	1.43e-23	Up
RPL15	3p24.2	1.72508	1.43e-23	Up
SMG7-AS1	1q25.3	-2.83733	1.43e-23	Down
ZBED5-AS1	11p15.4	2.59038	1.49e-23	Up
ARRDC1	9q34.3	1.47656	1.51e-23	Up
CSPP1	8q13.1-q13.2	-1.70156	1.55e-23	Down
HACE1	6q16.3	-1.26212	1.6e-23	Down
SDCBP2-AS1	20p13	-1.74315	1.6e-23	Down
ROGDI	16p13.3	2.04096	1.61e-23	Up
LPCAT1	5p15.33	1.97904	1.62e-23	Up
NAA60	16p13.3	1.53167	1.74e-23	Up
TXNDC11	16p13.13	1.53108	1.74e-23	Up
ZNF385B	2q31.2-q31.3	2.37265	1.79e-23	Up
ALAD	9q32	1.38936	1.81e-23	Up
RRAS	19q13.33	1.65898	1.85e-23	Up
HADH	4q25	1.33435	1.88e-23	Up
MAGEH1	Xp11.21	2.05914	1.92e-23	Up
CFDP1	16q23.1	-1.17112	1.93e-23	Down
NEDD4	15q21.3	-1.4643	1.97e-23	Down
MRPL57	13q12.11	1.93405	2.01e-23	Up
POLR2L	11p15.5	1.69787	2.05e-23	Up
QSOX1	1q25.2	1.56622	2.06e-23	Up
WISP1	8q24.22	-3.08889	2.06e-23	Down
PSMD3	17q21.1	1.05447	2.09e-23	Up
DPM2	9q34.11	1.40839	2.13e-23	Up
DDT	22q11.23	2.26575	2.19e-23	Up
LIPG	18q21.1	-3.05962	2.19e-23	Down
TRIO	5p15.2	-1.44519	2.19e-23	Down
PSEN2	1q42.13	1.43603	2.21e-23	Up
FCGR2C	1q23.3	-3.0423	2.24e-23	Down
STK16	2q35	1.97277	2.31e-23	Up
SMIM15	5q12.1	1.28072	2.38e-23	Up
SCAF11	12q12	-1.24661	2.4e-23	Down
C6orf163	6q15	-3.00077	2.56e-23	Down
ARID5B	10q21.2	-1.73451	2.59e-23	Down
DGAT1	8q24.3	1.48712	2.59e-23	Up
NDUFB9	8q24.13	1.42458	2.59e-23	Up
TFEB	6p21.1	1.46368	2.59e-23	Up
C12orf10	12q13.13	1.89381	2.6e-23	Up
UQCRC1	3p21.31	1.94418	2.77e-23	Up
POLK	5q13.3	-1.21843	2.83e-23	Down
FAM174A	5q21.1	1.65446	2.87e-23	Up
FIS1	7q22.1	1.46884	2.89e-23	Up
ACIN1	14q11.2	-1.52098	2.92e-23	Down
VPS9D1-AS1	16q24.3	-3.16133	2.97e-23	Down
RING1	6p21.32	1.46426	2.98e-23	Up
ATAD2	8q24.13	-1.44017	3.07e-23	Down
TLDC2	20q11.23	-2.2229	3.09e-23	Down
NCEH1	3q26.31	1.81797	3.12e-23	Up
NCOR1	17p12-p11.2	-1.56269	3.12e-23	Down
ZNF727	7q11.21	-2.65423	3.12e-23	Down
SRI	7q21.12	1.40031	3.23e-23	Up
PAGR1	16p11.2	-1.72168	3.24e-23	Down
SPTSSA	14q13.1	1.77676	3.24e-23	Up
FH	1q43	1.35681	3.33e-23	Up
YRDC	1p34.3	2.08674	3.39e-23	Up
TRPC4	13q13.3	-2.9007	3.41e-23	Down
SERP1	3q25.1	1.43169	3.42e-23	Up
MRPL54	19p13.3	2.66538	3.55e-23	Up
SCD	10q24.31	2.28627	3.55e-23	Up
PIGV	1p36.11	1.92221	3.58e-23	Up
CD47	3q13.12	1.36494	3.63e-23	Up
ZNF708	19p12	-1.70675	3.66e-23	Down
SLC31A1	9q32	1.40778	3.68e-23	Up
MAP4K4	2q11.2	-1.40946	3.69e-23	Down
NUDT16L1	16p13.3	2.37398	3.78e-23	Up
C14orf132	14q32.2	1.69642	3.83e-23	Up
DAPK1	9q21.33	1.60658	3.86e-23	Up
COMMD7	20q11.21	1.50746	3.89e-23	Up
TMED1	19p13.2	2.09754	3.98e-23	Up
UCK1	9q34.13	1.5635	4.02e-23	Up
INPP5A	10q26.3	1.20815	4.04e-23	Up
CLASP1	2q14.2-q14.3	-1.10557	4.17e-23	Down
LATS1	6q25.1	-1.09828	4.23e-23	Down
SLC2A8	9q33.3	2.06548	4.28e-23	Up
SNX12	Xq13.1	1.28619	4.4e-23	Up
C14orf119	14q11.2	1.3961	4.43e-23	Up
EYA3	1p35.3	-1.2019	4.44e-23	Down
ERC2	3p14.3	-2.70455	4.51e-23	Down
SPRY2	13q31.1	1.61291	4.54e-23	Up
NRK	Xq22.3	-3.14789	4.59e-23	Down
GAN	16q23.2	-1.5901	4.63e-23	Down
EFCC1	3q21.3	2.54887	4.66e-23	Up
CDS1	4q21.23	1.92606	4.71e-23	Up
B3GAT3	11q12.3	1.25111	4.76e-23	Up
DNAJB12	10q22.1	0.951767	4.77e-23	Up
TTLL5	14q24.3	-0.999691	4.84e-23	Down
WDR6	3p21.31	1.40236	5.06e-23	Up
SYTL2	11q14.1	-1.28703	5.13e-23	Down
PCBP2	12q13.13	1.15626	5.19e-23	Up
UBTD1	10q24.1-q24.2	1.80492	5.19e-23	Up
MCM10	10p13	-2.95207	5.4e-23	Down
PCSK7	11q23.3	-1.17477	5.4e-23	Down
DLEU2L	1p31.3	-3.45517	5.42e-23	Down
FAM129B	9q34.11	1.70695	5.42e-23	Up
PPP6C	9q33.3	0.964477	5.42e-23	Up
TNFAIP1	17q11.2	1.31774	5.45e-23	Up
FAM109A	12q24.12	2.06398	5.59e-23	Up
USP5	12p13	1.22634	5.75e-23	Up
FNBP4	11p11.2	-1.68566	5.78e-23	Down
ZNF605	12q24.33	-1.74103	5.9e-23	Down
RFXANK	19p13.11	1.51168	5.92e-23	Up
HLA-DQB1	6p21.32	2.81849	5.98e-23	Up
BMS1P10	9q13	-3.0498	6.04e-23	Down
NDUFV1	11q13.2	1.14537	6.24e-23	Up
CBWD5	9q21.11	-2.06661	6.41e-23	Down
CLEC1B	12p13.31-p13.2	-2.69302	6.5e-23	Down
SEZ6L2	16p11.2	2.60459	6.5e-23	Up
LIPH	3q27.2	1.56367	6.7e-23	Up
ABHD8	19p13.11	1.96302	6.8e-23	Up
FHDC1	4q31.3	1.76191	6.83e-23	Up
PNPLA4	Xp22.31	2.34016	6.94e-23	Up
FN3KRP	17q25.3	1.7177	6.96e-23	Up
ZSCAN20	1p35.1	-2.06903	6.97e-23	Down
PDGFRA	4q12	-2.21785	7.08e-23	Down
ARHGAP10	4q31.23	-1.35647	7.21e-23	Down
CCDC88A	2p16.1	-1.39657	7.21e-23	Down
SLMAP	3p14.3	-1.09084	7.22e-23	Down
BNC2	9p22.3-p22.2	-1.913	7.25e-23	Down
TPPP3	16q22.1	2.76036	7.25e-23	Up
CCDC15	11q24.2	-1.84289	7.41e-23	Down
CXADR	21q21.1	1.75226	7.41e-23	Up
EPB41L1	20q11.23	1.33664	7.48e-23	Up
HLA-DRB1	6p21.32	2.95692	7.51e-23	Up
SMIM14	4p14	1.13597	7.93e-23	Up
NOC3L	10q23.33	-1.34588	7.97e-23	Down
POLR3D	8p21.3	-1.18494	7.99e-23	Down
AKR1B1	7q33	1.57213	8.27e-23	Up
NBPF15	1q21.1	-1.76743	8.65e-23	Down
FGFR3	4p16.3	2.37374	8.8e-23	Up
MAP1LC3A	20q11.22	1.98647	8.8e-23	Up
CFAP20	16q21	1.60483	8.89e-23	Up
TMUB2	17q21.31	1.25422	9.07e-23	Up
BLVRB	19q13.2	1.84181	9.14e-23	Up
LSS	21q22.3	1.28276	9.27e-23	Up
SERTAD3	19q13.2	1.48334	9.41e-23	Up
ARID1B	6q25.3	-1.0426	9.44e-23	Down
CDCA2	8p21.2	-2.89468	9.44e-23	Down
SCPEP1	17q22	1.53195	9.75e-23	Up
ALDH3A2	17p11.2	1.41785	9.89e-23	Up
LRRC36	16q22.1	3.35375	9.9e-23	Up
KIN	10p14	-1.0874	1e-22	Down
EMC3-AS1	3p25.3	-2.22099	1.01e-22	Down
ZFP69B	1p34.2	-2.08741	1.04e-22	Down
ABCC6	16p13.11	1.85733	1.06e-22	Up
BMP2	20p12.3	2.4153	1.06e-22	Up
MAP3K12	12q13.13	-1.61435	1.06e-22	Down
PBXIP1	1q21.3	1.41934	1.06e-22	Up
BRCA2	13q13.1	-2.23025	1.07e-22	Down
SLC22A31	16q24.3	3.10947	1.07e-22	Up
SMG6	17p13.3	-1.27854	1.07e-22	Down
AGO2	8q24.3	-1.45594	1.08e-22	Down
GPATCH1	19q13.11	-1.29294	1.08e-22	Down
ITSN2	2p23.3	-1.33958	1.08e-22	Down
RIPK4	21q22.3	2.16567	1.08e-22	Up
TSPAN12	7q31.31	1.73541	1.09e-22	Up
XPNPEP3	22q13.2	-1.32557	1.09e-22	Down
LINC01347	1q43	-2.73998	1.11e-22	Down
S100A14	1q21.3	2.40427	1.11e-22	Up
MZT2B	2q21.1	2.20664	1.12e-22	Up
ATP6V0E1	5q35.1	1.56733	1.13e-22	Up
EDEM2	20q11.22	1.2499	1.13e-22	Up
MMADHC	2q23.2	1.29912	1.13e-22	Up
PARM1	4q13.3	1.45343	1.14e-22	Up
CCDC22	Xp11.23	1.54435	1.15e-22	Up
DHRS12	13q14.3	1.65329	1.16e-22	Up
DEPDC1B	5q12.1	-2.58765	1.18e-22	Down
MFSD3	8q24.3	2.44604	1.19e-22	Up
GLB1	3p22.3	1.59703	1.21e-22	Up
ATF7IP	12p13.1	-1.49254	1.22e-22	Down
CENPK	5q12.3	-2.48721	1.22e-22	Down
NDUFS7	19p13.3	1.61166	1.25e-22	Up
USP31	16p12.2	-1.56065	1.26e-22	Down
USP3-AS1	15q22.31	-2.09057	1.26e-22	Down
WDPCP	2p15	-1.47444	1.26e-22	Down
PPP1R14C	6q25.1	2.59127	1.28e-22	Up
DNAJC13	3q22.1	-1.24397	1.3e-22	Down
MACROD1	11q13.1	2.21077	1.3e-22	Up
CYC1	8q24.3	1.55284	1.32e-22	Up
MAPKAPK3	3p21.2	1.498	1.32e-22	Up
ATG9A	2q35	0.993062	1.37e-22	Up
CIRBP	19p13.3	1.71332	1.43e-22	Up
KAT6B	10q22.2	-1.45765	1.44e-22	Down
RPS15A	16p12.3	1.63088	1.44e-22	Up
FUCA1	1p36.11	2.40823	1.45e-22	Up
RPL10A	6p21.31	1.81258	1.45e-22	Up
HAGH	16p13.3	1.35599	1.46e-22	Up
BRK1	3p25.3	1.64407	1.47e-22	Up
ACADSB	10q26.13	1.74626	1.49e-22	Up
TRIM38	6p22.2	-1.04687	1.49e-22	Down
ADPGK-AS1	15q24.1	-2.7849	1.51e-22	Down
RNF181	2p11.2	1.70068	1.51e-22	Up
WDR45B	17q25.3	1.23654	1.53e-22	Up
KDM3A	2p11.2	-1.04602	1.57e-22	Down
ASAH1	8p22	1.80212	1.62e-22	Up
PPFIA1	11q13.3	-0.924297	1.62e-22	Down
PRR16	5q23.1	-2.398	1.62e-22	Down
IL17RC	3p25.3	1.56534	1.63e-22	Up
CEP250	20q11.22	-1.52239	1.64e-22	Down
MAP1A	15q15.3	-2.24788	1.73e-22	Down
ITPK1	14q32.12	1.11114	1.78e-22	Up
ASCC3	6q16.3	-1.36123	1.81e-22	Down
MPG	16p13.3	1.90491	1.82e-22	Up
COX6A1	12q24.31	1.87474	1.87e-22	Up
BAG6	6p21.33	1.2021	1.88e-22	Up
ARID4A	14q23.1	-1.28734	1.93e-22	Down
TSEN54	17q25.1	1.54268	1.97e-22	Up
PLA2G4F	15q15.1	2.82555	2.05e-22	Up
WDR45	Xp11.23	1.37127	2.07e-22	Up
CEP83	12q22	-1.6239	2.09e-22	Down
NDUFB6	9p21.1	2.02809	2.09e-22	Up
ABT1	6p22.2	1.75418	2.11e-22	Up
RPS13	11p15.1	1.47092	2.11e-22	Up
APAF1	12q23.1	-1.20013	2.15e-22	Down
RNF26	11q23.3	1.43325	2.16e-22	Up
ZNF22	10q11.21	1.60601	2.19e-22	Up
DAAM1	14q23.1	-1.23983	2.26e-22	Down
TNRC6A	16p12.1	-1.40209	2.29e-22	Down
BMS1	10q11.21	-1.16799	2.34e-22	Down
G6PC3	17q21.31	1.55565	2.34e-22	Up
GGT1	22q11.23	2.04067	2.54e-22	Up
BRIP1	17q23.2	-2.31854	2.56e-22	Down
C1orf198	1q42.2	1.61523	2.56e-22	Up
BUB1B	15q15.1	-2.79079	2.57e-22	Down
PIK3C3	18q12.3	-0.755686	2.58e-22	Down
CBWD3	9q21.11	-2.67339	2.67e-22	Down
SLC35E1	19p13.11	0.859762	2.69e-22	Up
REPIN1	7q36.1	1.27576	2.72e-22	Up
ESYT1	12q13.2	1.1292	2.78e-22	Up
TBRG4	7p13	1.34636	2.85e-22	Up
B3GALT4	6p21.32	1.9328	2.89e-22	Up
NCAPG	4p15.31	-2.43846	2.89e-22	Down
POLD2	7p13	1.58289	2.89e-22	Up
SYT2	1q32.1	-2.92717	2.92e-22	Down
DHRS3	1p36.21	1.82741	2.96e-22	Up
LINC00261	20p11.21	2.80935	2.97e-22	Up
MATN3	2p24.1	3.25593	2.97e-22	Up
CHMP1B	18p11.21	1.35751	3e-22	Up
DCAF11	14q12	1.11134	3.17e-22	Up
PAQR8	6p12.2	1.84028	3.19e-22	Up
TRIM17	1q42.13	-2.48438	3.19e-22	Down
CTGF	6q23.2	2.66787	3.23e-22	Up
MRPL37	1p32.3	1.42653	3.26e-22	Up
CASD1	7q21.3	1.16254	3.28e-22	Up
CLN5	13q22.3	1.64648	3.29e-22	Up
WRNIP1	6p25.2	1.10587	3.29e-22	Up
HNRNPCP1	14q23.1	-2.54222	3.31e-22	Down
CAPN1	11q13.1	1.24404	3.34e-22	Up
REST	4q12	-1.18669	3.41e-22	Down
PRPF3	1q21.2	-1.29923	3.45e-22	Down
DHRS4-AS1	14q11.2	2.19475	3.47e-22	Up
MVD	16q24.2	1.40281	3.51e-22	Up
KCNMB3	3q26.32	-2.33993	3.52e-22	Down
CEP57L1	6q21	-1.26923	3.54e-22	Down
HJURP	2q37.1	-2.99878	3.54e-22	Down
GPATCH8	17q21.31	-1.11842	3.58e-22	Down
TPSAB1	16p13.3	2.67	3.71e-22	Up
PTBP2	1p21.3	-1.36465	3.74e-22	Down
USP48	1p36.12	-1.07116	3.76e-22	Down
GGPS1	1q42.3	1.01481	3.77e-22	Up
VPS18	15q15.1	1.16023	3.85e-22	Up
PI4K2A	10q24.2	1.38497	3.86e-22	Up
SIRT3	11p15.5	1.73449	4.09e-22	Up
ZCCHC7	9p13.2	-1.16666	4.16e-22	Down
ITM2A	Xq21.1	2.18711	4.17e-22	Up
ATR	3q23	-1.22368	4.18e-22	Down
TINF2	14q12	1.2885	4.25e-22	Up
SLC46A2	9q32	3.0106	4.29e-22	Up
LINC01355	1p36.12	-2.84134	4.38e-22	Down
LMNB1	5q23.2	-1.94653	4.41e-22	Down
DDX27	20q13.13	-1.03953	4.54e-22	Down
DCXR	17q25.3	2.15165	4.82e-22	Up
MT-TP	mitochondria	2.96719	4.82e-22	Up
RNPC3	1p21.1	-1.84136	4.99e-22	Down
EXOC6B	2p13.2	-1.1538	5.06e-22	Down
WDTC1	1p36.11	1.29487	5.06e-22	Up
HOPX	4q12	1.74183	5.08e-22	Up
ZNF430	19p12	-1.33855	5.08e-22	Down
ZNF454	5q35.3	-2.38078	5.08e-22	Down
HLF	17q22	2.54107	5.18e-22	Up
MSLN	16p13.3	3.29207	5.18e-22	Up
BMP3	4q21.21	3.20061	5.26e-22	Up
MIA3	1q41	-1.18404	5.35e-22	Down
FASTK	7q36.1	1.36353	5.44e-22	Up
MRPS5	2q11.1	-0.961545	5.47e-22	Down
ARAF	Xp11.3	1.41799	5.53e-22	Up
TACSTD2	1p32.1	1.81018	5.55e-22	Up
CPNE8	12q12	-1.34803	5.61e-22	Down
ZNF37A	10p11.1	-1.3804	5.63e-22	Down
SHARPIN	8q24.3	1.47556	5.69e-22	Up
CSRP1	1q32.1	1.41453	5.71e-22	Up
APBB1	11p15.4	1.43119	5.72e-22	Up
MXD4	4p16.3	1.56048	5.73e-22	Up
BEX4	Xq22.1	1.79656	5.75e-22	Up
KIAA1109	4q27	-1.84931	5.78e-22	Down
NDUFA2	5q31.3	1.94041	5.8e-22	Up
PCDH20	13q21.2	-2.81934	6.04e-22	Down
SLC1A1	9p24.2	2.14464	6.19e-22	Up
KLHDC8B	3p21.31	2.02225	6.42e-22	Up
RBM41	Xq22.3	-1.4305	6.75e-22	Down
MSI2	17q22	-1.19163	6.81e-22	Down
FAM111A	11q12.1	-1.07959	6.82e-22	Down
RANGRF	17p13.1	2.35345	6.96e-22	Up
DSE	6q22.1	-1.09252	7.08e-22	Down
NASP	1p34.1	-1.35749	7.28e-22	Down
NSD1	5q35.3	-1.225	7.28e-22	Down
CES2	16q22.1	1.3282	7.3e-22	Up
SUMO3	21q22.3	1.3529	7.3e-22	Up
SAFB	19p13.3	-1.22049	7.54e-22	Down
TANC1	2q24.2	-1.29623	7.66e-22	Down
DCTD	4q35.1	1.17314	7.91e-22	Up
SLFNL1-AS1	1p34.2	-2.72114	7.92e-22	Down
TRIP6	7q22.1	1.39139	7.94e-22	Up
LAMB3	1q32.2	1.71461	8.03e-22	Up
NDE1	16p13.11	-1.22246	8.26e-22	Down
SMC4	3q25.33	-1.49459	8.26e-22	Down
GSDMD	8q24.3	1.41832	8.38e-22	Up
GPD1	12q13.12	4.30894	8.51e-22	Up
TOP2A	17q21.2	-2.45806	8.53e-22	Down
HTRA2	2p13.1	1.55044	8.71e-22	Up
PBRM1	3p21.1	-1.10024	8.72e-22	Down
LRRC69	8q21.3	-2.66094	8.75e-22	Down
CEP63	3q22.2	-1.11815	8.78e-22	Down
PPIG	2q31.1	-1.37973	8.87e-22	Down
CHFR	12q24.33	-1.21608	8.91e-22	Down
ZNF283	19q13.31	-1.47986	8.92e-22	Down
SP140	2q37.1	-1.94575	8.95e-22	Down
VAT1	17q21.31	1.69247	8.99e-22	Up
ARPC1B	7q22.1	1.55612	9e-22	Up
TUSC1	9p21.2	2.00231	9.08e-22	Up
VPS13C	15q22.2	-1.73403	9.11e-22	Down
MIEF2	17p11.2	2.13476	9.21e-22	Up
ACAA2	18q21.1	1.25875	9.38e-22	Up
CEP290	12q21.32	-1.71482	9.43e-22	Down
TMEM254	10q22.3	1.75347	9.43e-22	Up
MYDGF	19p13.3	1.64906	9.45e-22	Up
DDA1	19p13.11	1.19172	9.52e-22	Up
PPP1CA	11q13.2	1.64821	9.76e-22	Up
MRPL12	17q25.3	2.54171	9.84e-22	Up
GTF3C2	2p23.3	1.18692	1.01e-21	Up
DDX28	16q22.1	2.37956	1.02e-21	Up
MTCH1	6p21.2	1.48901	1.04e-21	Up
DLG2	11q14.1	-2.04584	1.08e-21	Down
AGTRAP	1p36.22	1.40623	1.12e-21	Up
EPSTI1	13q14.11	-2.08092	1.12e-21	Down
PTRHD1	2p23.3	2.35504	1.12e-21	Up
PIGT	20q13.12	1.27718	1.14e-21	Up
EIF3L	22q13.1	1.47359	1.15e-21	Up
INPP5F	10q26.11	-1.01509	1.2e-21	Down
IRF2BP1	19q13.32	1.91413	1.21e-21	Up
MYO16	13q33.3	-2.57188	1.21e-21	Down
UBE4A	11q23.3	-1.1748	1.25e-21	Down
UROD	1p34.1	1.3973	1.25e-21	Up
POLDIP3	22q13.2	0.980534	1.26e-21	Up
MMP15	16q21	1.99845	1.31e-21	Up
DLG5	10q22.3	-1.4534	1.33e-21	Down
SCAF8	6q25.2	-1.01034	1.34e-21	Down
CBY1	22q13.1	1.73636	1.35e-21	Up
ACTR1A	10q24.32	1.12707	1.36e-21	Up
FXYD6	11q23.3	1.39241	1.36e-21	Up
GPS1	17q25.3	1.14367	1.36e-21	Up
LINC00339	1p36.12	2.0238	1.37e-21	Up
GRHPR	9p13.2	1.25549	1.38e-21	Up
LUC7L	16p13.3	-1.49409	1.38e-21	Down
SRFBP1	5q23.1	-1.52179	1.42e-21	Down
FLVCR2	14q24.3	1.68702	1.43e-21	Up
ZNF382	19q13.12	-1.68416	1.44e-21	Down
MED16	19p13.3	1.23359	1.45e-21	Up
CDKN1C	11p15.4	2.18658	1.46e-21	Up
LAGE3	Xq28	2.14589	1.46e-21	Up
MDH2	7q11.23	1.37584	1.46e-21	Up
BTG2	1q32.1	2.0008	1.48e-21	Up
SLC35B1	17q21.33	1.22249	1.5e-21	Up
RLF	1p34.2	-1.17945	1.51e-21	Down
YIPF2	19p13.2	1.46495	1.52e-21	Up
MED29	19q13.2	1.09765	1.55e-21	Up
MGST3	1q24.1	1.17134	1.57e-21	Up
ANKRD65	1p36.33	2.62537	1.6e-21	Up
PTAR1	9q21.12	-1.22953	1.63e-21	Down
CYSTM1	5q31.3	1.53888	1.67e-21	Up
PRR34	22q13.31	-2.47107	1.67e-21	Down
BTBD2	19p13.3	1.4573	1.77e-21	Up
CDK16	Xp11.3	1.00392	1.77e-21	Up
MPDZ	9p23	-1.57369	1.77e-21	Down
NHSL2	Xq13.1	-2.34159	1.81e-21	Down
ASAP1	8q24.21-q24.22	-1.37387	1.84e-21	Down
MIEN1	17q12	1.70412	1.84e-21	Up
C1orf116	1q32.1	1.81734	1.91e-21	Up
SETP14	3q25.31	-3.12151	1.91e-21	Down
H2AFV	7p13	1.30567	1.94e-21	Up
AFF1	4q21.3-q22.1	-1.56829	1.96e-21	Down
NDUFB11	Xp11.3	1.71339	1.97e-21	Up
N4BP2	4p14	-1.28105	1.99e-21	Down
PIEZO2	18p11.22-p11.21	-1.78601	2.04e-21	Down
CAT	11p13	1.72888	2.06e-21	Up
SAFB2	19p13.3	-1.40222	2.06e-21	Down
DGKA	12q13.2	-1.73642	2.08e-21	Down
GOLGA3	12q24.33	-1.28519	2.13e-21	Down
PRPF40A	2q23.3	-1.18573	2.13e-21	Down
STX11	6q24.2	1.56692	2.13e-21	Up
TOR1AIP2	1q25.2	-0.97335	2.13e-21	Down
TMA7	3p21.31	1.72326	2.14e-21	Up
DDX46	5q31.1	-1.24601	2.15e-21	Down
CHD2	15q26.1	-1.54666	2.18e-21	Down
ADRB2	5q32	1.85434	2.21e-21	Up
DNA2	10q21.3	-1.96926	2.22e-21	Down
ATXN7L1	7q22.3	-1.26145	2.23e-21	Down
DAZAP2	12q13.13	1.25995	2.24e-21	Up
MPP6	7p15.3	-1.45086	2.25e-21	Down
ADAM19	5q33.3	-1.89839	2.26e-21	Down
LRP3	19q13.11	1.9048	2.28e-21	Up
UBE2I	16p13.3	1.00329	2.32e-21	Up
ABCA3	16p13.3	2.54806	2.42e-21	Up
RPS12	6q23.2	2.4181	2.45e-21	Up
CD99P1	Xp22.33 and Yp11.31	-2.01232	2.46e-21	Down
SLC26A9	1q32.1	3.20694	2.48e-21	Up
SPAG5-AS1	17q11.2	-2.36815	2.48e-21	Down
OLFML2B	1q23.3	-2.03947	2.49e-21	Down
ACSS2	20q11.22	1.33867	2.56e-21	Up
PRR4	12p13.2	-3.51332	2.56e-21	Down
CD320	19p13.2	1.81311	2.62e-21	Up
DNAJC21	5p13.2	-0.99719	2.64e-21	Down
FAM83H	8q24.3	1.75941	2.64e-21	Up
MBIP	14q13.3	1.58136	2.64e-21	Up
RXRB	6p21.32	1.08792	2.64e-21	Up
CAV2	7q31.2	1.87029	2.67e-21	Up
ETHE1	19q13.31	1.96078	2.69e-21	Up
TRAF4	17q11.2	1.34999	2.69e-21	Up
TPRA1	3q21.3	1.27472	2.73e-21	Up
TDRP	8p23.3	1.54699	2.74e-21	Up
ZNF697	1p12	-1.56089	2.84e-21	Down
SUOX	12q13.2	1.58735	2.93e-21	Up
CTF1	16p11.2	2.31692	2.96e-21	Up
KIF20B	10q23.31	-1.58071	2.97e-21	Down
NEK1	4q33	-1.1357	2.97e-21	Down
GATAD2B	1q21.3	-1.01345	3e-21	Down
SERINC2	1p35.2	1.60271	3.14e-21	Up
NFIA	1p31.3	-1.39987	3.15e-21	Down
EFEMP2	11q13.1	1.35492	3.2e-21	Up
PUS7L	12q12	-1.1769	3.2e-21	Down
BHLHE41	12p12.1	1.91325	3.21e-21	Up
SYNE1	6q25.2	-1.97145	3.28e-21	Down
SPATA2L	16q24.3	2.19663	3.3e-21	Up
UTP20	12q23.2	-1.31524	3.34e-21	Down
WNT9A	1q42.13	2.68162	3.41e-21	Up
MBD2	18q21.2	-1.03318	3.5e-21	Down
MEFV	16p13.3	-2.2868	3.52e-21	Down
ARGLU1	13q33.3	-1.70816	3.55e-21	Down
CMTM1	16q21	-2.33792	3.61e-21	Down
PAPSS1	4q25	1.39632	3.64e-21	Up
UBXN6	19p13	1.30427	3.75e-21	Up
GNPTG	16p13.3	1.39566	3.82e-21	Up
CTSD	11p15.5	2.56863	3.86e-21	Up
EPS8L2	11p15.5	1.55016	3.89e-21	Up
GPSM2	1p13.3	-1.38685	3.89e-21	Down
CCDC93	2q14.1	-1.09162	4.18e-21	Down
SSH3	11q13.2	1.47345	4.26e-21	Up
ULK2	17p11.2	1.1195	4.27e-21	Up
PRRT2	16p11.2	-2.69964	4.31e-21	Down
DHRS7B	17p11.2	1.67251	4.33e-21	Up
MRPL20	1p36.33	1.17424	4.33e-21	Up
HNRNPUL2	11q12.3	1.16466	4.38e-21	Up
HIGD1B	17q21.31	3.15197	4.42e-21	Up
TRAPPC3	1p34.3	1.29312	4.43e-21	Up
ACSF2	17q21.33	1.43489	4.5e-21	Up
S100PBP	1p35.1	-0.984931	4.51e-21	Down
USP24	1p32.3	-1.0016	4.53e-21	Down
VPS13D	1p36.22-p36.21	-1.28048	4.58e-21	Down
TMEM134	11q13.2	1.90955	4.61e-21	Up
MMAB	12q24.11	1.55378	4.62e-21	Up
ALDH9A1	1q24.1	1.16099	4.7e-21	Up
SULT1A1	16p11.2	1.8436	4.75e-21	Up
SLC19A1	21q22.3	1.65184	4.81e-21	Up
CAMKK2	12q24.31	0.902358	4.84e-21	Up
ILF3-AS1	19p13.2	1.76414	4.84e-21	Up
TEC	4p12-p11	-1.42152	5.02e-21	Down
ANP32E	1q21.2	-1.40674	5.09e-21	Down
TBC1D17	19q13.33	1.42531	5.17e-21	Up
SERTAD1	19q13.2	2.54052	5.24e-21	Up
HSDL2	9q32	1.1107	5.33e-21	Up
FAM213B	1p36.32	1.5519	5.36e-21	Up
FUK	16q22.1	1.41222	5.46e-21	Up
BRCA1	17q21.31	-1.50185	5.47e-21	Down
PXK	3p14.3	-1.10932	5.51e-21	Down
MPO	17q22	-3.71915	5.6e-21	Down
PEX10	1p36.32	1.92288	5.65e-21	Up
USP35	11q14.1	-1.40285	6.1e-21	Down
KANTR	Xp11.22	-2.97525	6.15e-21	Down
SCRN2	17q21.32	1.8126	6.19e-21	Up
GLOD4	17p13.3	0.954363	6.43e-21	Up
MRPL10	17q21.32	1.3949	6.43e-21	Up
GALNT11	7q36.1	0.943653	6.45e-21	Up
PPM1M	3p21.2	1.51227	6.45e-21	Up
RIC8A	11p15.5	0.969503	6.68e-21	Up
VPS11	11q23.3	1.07546	6.76e-21	Up
RALGAPA2	20p11.23	-1.62037	6.83e-21	Down
KRT6A	12q13.13	-6.00306	7.09e-21	Down
CENPC	4q13.2	-1.32456	7.14e-21	Down
SUN2	22q13.1	1.29141	7.16e-21	Up
CCDC158	4q21.1	-2.43988	7.21e-21	Down
DMXL1	5q23.1	-0.988878	7.21e-21	Down
AMFR	16q13	1.04988	7.28e-21	Up
CBL	11q23.3	-1.08196	7.42e-21	Down
ZNF577	19q13.41	-1.54375	7.55e-21	Down
UNC93B1	11q13.2	1.64991	7.66e-21	Up
GPR82	Xp11.4	-2.9106	7.75e-21	Down
TBCB	19q13.12	1.52246	8.03e-21	Up
KIAA1024	15q25.1	-2.80393	8.09e-21	Down
FAM53B	10q26.13	1.34508	8.11e-21	Up
PSMG2	18p11.21	1.4759	8.11e-21	Up
CYGB	17q25.1	2.20567	8.15e-21	Up
DGUOK	2p13.1	1.27841	8.15e-21	Up
GMPR2	14q12	0.980271	8.16e-21	Up
LAMTOR4	7q22.1	1.61635	8.17e-21	Up
EP400	12q24.33	-1.24344	8.29e-21	Down
HPGD	4q34.1	2.54943	8.36e-21	Up
MRPL11	11q13.2	1.5806	8.36e-21	Up
RRNAD1	1q23.1	1.3169	8.36e-21	Up
VAMP2	17p13.1	1.60482	8.36e-21	Up
2020-03-09	Xq23	1.69235	8.38e-21	Up
SFT2D1	6q27	1.45039	8.59e-21	Up
C19orf33	19q13.2	2.16248	8.6e-21	Up
DALRD3	3p21.31	1.97868	8.71e-21	Up
CYB561A3	11q12.2	1.56481	8.73e-21	Up
VSIG10	12q24.23	1.35452	8.73e-21	Up
RNF217	6q22.31	-1.24044	8.82e-21	Down
RPL9	4p14	1.67347	8.92e-21	Up
OCEL1	19p13.11	1.63581	9.15e-21	Up
COX16	14q24.2	1.54122	9.21e-21	Up
CDC42BPA	1q42.13	-1.18917	9.35e-21	Down
ZNF507	19q13.11	-1.07911	9.35e-21	Down
LINC01359	1p31.3	-2.86985	9.45e-21	Down
ZKSCAN1	7q22.1	-1.26028	9.68e-21	Down
MSNP1	5p14.1	-3.28086	9.69e-21	Down
SUCLG1	2p11.2	1.13814	9.75e-21	Up
MARK3	14q32.32-q32.33	-0.979527	9.91e-21	Down
ARL6IP5	3p14.1	1.40617	9.96e-21	Up
ARL8A	1q32.1	1.082	1.01e-20	Up
ITGB3	17q21.32	-2.28328	1.01e-20	Down
FZD5	2q33.3	1.29005	1.02e-20	Up
ODF2L	1p22.3	-1.42775	1.02e-20	Down
PHLDA3	1q32.1	2.14187	1.02e-20	Up
TTC7A	2p21	1.20406	1.02e-20	Up
MTX2	2q31.1	1.63018	1.06e-20	Up
ALOX5	10q11.21	2.04699	1.09e-20	Up
NBPF14	1q21.2	-1.58073	1.11e-20	Down
CLDN3	7q11.23	3.0058	1.15e-20	Up
PPP1R18	6p21.33	-1.49053	1.16e-20	Down
TMBIM6	12q13.12	1.66157	1.16e-20	Up
RC3H2	9q33.2	-1.1735	1.2e-20	Down
AL449212.1	Not Found	-2.80538	1.21e-20	Down
YY1AP1	1q22	-1.08416	1.22e-20	Down
TMEM14C	6p24.2	1.75409	1.23e-20	Up
ACO2	22q13.2	1.06091	1.27e-20	Up
ROCK2	2p25.1	-1.57342	1.27e-20	Down
SARNP	12q13.2	-1.45451	1.29e-20	Down
SFSWAP	12q24.33	-1.1362	1.29e-20	Down
TMEM37	2q14.2	2.18522	1.3e-20	Up
ATP6V1F	7q32.1	1.77222	1.33e-20	Up
LZTS3	20p13	1.40841	1.33e-20	Up
HRH2	5q35.2	-2.33386	1.35e-20	Down
SLC47A1	17p11.2	2.72947	1.36e-20	Up
NTHL1	16p13.3	2.17567	1.38e-20	Up
GOLT1A	1q32.1	2.52377	1.39e-20	Up
HPS6	10q24.32	1.71664	1.39e-20	Up
SMARCE1	17q21.2	0.979212	1.39e-20	Up
TXNL4A	18q23	1.10307	1.42e-20	Up
LINC01422	22q12.1	-3.23587	1.45e-20	Down
MDC1	6p21.33	-1.13341	1.47e-20	Down
ENTPD3	3p22.1	2.10239	1.48e-20	Up
LINC00894	Xq28	-3.10795	1.51e-20	Down
HERC2	15q13.1	-1.16398	1.52e-20	Down
ACOT2	14q24.3	2.26839	1.55e-20	Up
TMEM25	11q23.3	1.66696	1.56e-20	Up
PRRG2	19q13.33	1.95834	1.57e-20	Up
TMEM63B	6p21.1	1.21712	1.59e-20	Up
ESRRA	11q13.1	1.47983	1.6e-20	Up
CKAP2L	2q14.1	-2.61589	1.61e-20	Down
CNTRL	9q33.2	-1.64917	1.65e-20	Down
LGALSL	2p14	1.9655	1.65e-20	Up
ZNF701	19q13.41	-1.34762	1.65e-20	Down
MRPL28	16p13.3	1.59141	1.68e-20	Up
MRPL34	19p13.11	2.12455	1.7e-20	Up
KLK11	19q13.41	2.78082	1.73e-20	Up
PPP1R1B	17q12	2.49481	1.73e-20	Up
TRRAP	7q22.1	-1.27731	1.73e-20	Down
ZNF532	18q21.32	-1.07919	1.73e-20	Down
FRYL	4p11	-1.25546	1.74e-20	Down
RARA	17q21.2	1.28932	1.77e-20	Up
EEFSEC	3q21.3	1.55074	1.78e-20	Up
CRACR2A	12p13.32	-1.75786	1.84e-20	Down
FGFR4	5q35.2	2.43451	1.84e-20	Up
KLF13	15q13.3	1.23942	1.84e-20	Up
GABBR1	6p22.1	-1.91318	1.88e-20	Down
IDI1	10p15.3	1.49599	1.89e-20	Up
C19orf24	19p13.3	2.1171	1.93e-20	Up
UQCRC2	16p12.2	1.23842	1.94e-20	Up
VEPH1	3q25.31-q25.32	1.81538	1.94e-20	Up
FAM83E	19q13.33	2.32613	1.96e-20	Up
TMEM50A	1p36.11	1.12537	2e-20	Up
PUF60	8q24.3	0.96087	2.07e-20	Up
SLTM	15q22.1	-1.34667	2.07e-20	Down
VWA1	1p36.33	1.69567	2.09e-20	Up
EBP	Xp11.23	1.49965	2.13e-20	Up
MCM3AP-AS1	21q22.3	-2.01749	2.13e-20	Down
TIMM17B	Xp11.23	1.55864	2.16e-20	Up
DOCK7	1p31.3	-0.963241	2.18e-20	Down
TSG101	11p15.1	1.05813	2.18e-20	Up
LINC01534	19q13.12	-1.95702	2.19e-20	Down
NOL6	9p13.3	1.22177	2.2e-20	Up
TXNDC5	6p24.3	-1.93186	2.21e-20	Down
KCNE1	21q22.12	-2.72365	2.24e-20	Down
UBL5	19p13.2	1.55524	2.27e-20	Up
SHB	9p13.1	1.97066	2.29e-20	Up
VPS25	17q21.31	1.5975	2.29e-20	Up
TMBIM1	2q35	1.24026	2.34e-20	Up
AMIGO2	12q13.11	1.52745	2.35e-20	Up
ARRDC3-AS1	5q14.3	-2.30209	2.35e-20	Down
GATA6	18q11.2	1.48705	2.38e-20	Up
IMPA2	18p11.21	1.41357	2.39e-20	Up
CCR10	17q21.2	-2.24901	2.42e-20	Down
JAG2	14q32.33	1.62387	2.43e-20	Up
ALDH5A1	6p22.3	1.78031	2.52e-20	Up
SPOCK2	10q22.1	2.03074	2.52e-20	Up
TRAPPC5	19p13.2	-2.50778	2.61e-20	Down
ANAPC11	17q25.3	1.67791	2.62e-20	Up
SFMBT2	10p14	-1.6321	2.64e-20	Down
SLC16A7	12q14.1	-1.81518	2.67e-20	Down
DYRK1B	19q13.2	1.55642	2.68e-20	Up
CRIP2	14q32.33	1.56418	2.73e-20	Up
TOM1L2	17p11.2	1.13326	2.74e-20	Up
CYB5B	16q22.1	0.984901	2.76e-20	Up
RPS6KC1	1q32.3	-0.972319	2.85e-20	Down
SREBF1	17p11.2	1.52948	2.85e-20	Up
DCTN3	9p13.3	1.38779	2.88e-20	Up
TPT1-AS1	13q14.13	-1.5507	2.88e-20	Down
QDPR	4p15.32	1.27901	2.98e-20	Up
HLA-DMB	6p21.32	1.96159	3e-20	Up
CTSO	4q32.1	1.60229	3.01e-20	Up
MERTK	2q13	-1.71421	3.01e-20	Down
OLR1	12p13.2	2.54819	3.03e-20	Up
BTG1	12q21.33	1.43717	3.04e-20	Up
NFXL1	4p12	-1.27388	3.05e-20	Down
MVB12B	9q33.3	1.48984	3.11e-20	Up
MAP3K1	5q11.2	-1.21435	3.14e-20	Down
ABHD11	7q11.23	1.83907	3.22e-20	Up
NCMAP	1p36.11	2.7594	3.31e-20	Up
PSMB1	6q27	1.21421	3.41e-20	Up
NXN	17p13.3	1.33009	3.44e-20	Up
SGTA	19p13.3	0.887076	3.49e-20	Up
HAS3	16q22.1	2.81297	3.52e-20	Up
PRKDC	8q11.21	-1.42105	3.54e-20	Down
UHRF1	19p13.3	-2.56906	3.55e-20	Down
CMTM4	16q22.1-q22.3	1.28249	3.59e-20	Up
IFI16	1q23.1	-1.8068	3.64e-20	Down
RNF41	12q13.3	0.984701	3.67e-20	Up
SH3GLB2	9q34.11	1.22463	3.67e-20	Up
SMTN	22q12.2	-1.26376	3.73e-20	Down
PRDM15	21q22.3	-1.53988	3.76e-20	Down
TRAPPC2L	16q24.3	1.73384	3.81e-20	Up
MAPK3	16p11.2	1.12538	3.89e-20	Up
RAB39A	11q22.3	-2.28308	3.99e-20	Down
SGPP1	14q23.2	1.49896	3.99e-20	Up
ALOX5AP	13q12.3	2.21417	4.02e-20	Up
SPATA5	4q28.1	-1.12231	4.04e-20	Down
KIF26B	1q44	-2.51063	4.05e-20	Down
TREM2	6p21.1	3.58667	4.05e-20	Up
ZNF347	19q13.42	-1.20456	4.07e-20	Down
CWF19L2	11q22.3	-1.34923	4.09e-20	Down
RICTOR	5p13.1	-1.37671	4.09e-20	Down
SLC39A9	14q24.1	0.867682	4.16e-20	Up
SORCS2	4p16.1	2.56369	4.26e-20	Up
IRF6	1q32.2	1.61857	4.35e-20	Up
PRDM10	11q24.3	-1.24495	4.36e-20	Down
ADAMTS12	5p13.3-p13.2	-1.95402	4.37e-20	Down
CPAMD8	19p13.11	1.78837	4.47e-20	Up
ATP1B1	1q24.2	1.55438	4.48e-20	Up
BTG3	21q21.1	1.39898	4.66e-20	Up
LENG8-AS1	19q13.42	-2.18696	4.69e-20	Down
MOSPD3	7q22.1	1.73851	4.69e-20	Up
AATF	17q12	-1.00208	4.7e-20	Down
HIST1H1C	6p22.2	-1.9623	4.73e-20	Down
IER2	19p13.13	1.93446	4.73e-20	Up
PDK2	17q21.33	1.7585	4.79e-20	Up
[truncated: 10,013 more rows]
