# Supplementary material for: Landscape of Molecular Crosstalk Perturbation between Lung Cancer and COVID-19
Source: Int J Environ Res Public Health. 2022 Mar 15;19(6):3454. doi: 10.3390/ijerph19063454 (PMC8953719; doi:10.3390/ijerph19063454)
Supplement: Supplementary file 1 [file ijerph-19-03454-s001.zip › ADITI-HICKS-Supplementary Table S1B-lungCancer-vs-lungNormal.xlsx]

## Sheet: Sheet1
Supplementary Table S1B. List of the 12,420 significantly differentially expressed genes associated with lung cancer.
Gene Name	Chromosome position	logFC	P-values	Up/Down Regulation
ACSL3	2q36.1	-7.49182	0	Down
ADH1B	4q23	-8.99031	0	Down
AFF1	4q21.3-q22.1	-8.0737	0	Down
AHCYL1	1p13.3	-5.31753	0	Down
AKAP13	15q25.3	-9.53378	0	Down
AKR1A1	1p34.1	-6.2194	0	Down
ANGEL2	1q32.3	-6.11181	0	Down
ARPIN	15q26.1	-7.03426	0	Down
ATOX1	5q33.1	-6.12338	0	Down
B2M	15q21.1	-11.4639	0	Down
BAG5	14q32.33	-6.23791	0	Down
BET1L	11p15.5	-3.81137	0	Down
BRAF	7q34	-5.93879	0	Down
C1RL	12p13.31	-4.23832	0	Down
C6orf106	6p21.31	-6.7139	0	Down
CACUL1	10q26.11	-6.3577	0	Down
CALM3	19q13.32	-8.4078	0	Down
CAMK1D	10p13	-5.03044	0	Down
CAP1	1p34.2	-7.58099	0	Down
CDK4	12q14.1	-6.28003	0	Down
CFI	4q25	-7.91553	0	Down
CITED2	6q24.1	-8.2142	0	Down
CLDN7	17p13.1	-8.38343	0	Down
CLEC14A	14q21.1	-4.10083	0	Down
CLTC	17q23.1	-9.48553	0	Down
CMPK1	1p33	-4.47956	0	Down
CNTROB	17p13.1	-6.54492	0	Down
COX14	12q13.12	-4.67504	0	Down
CPM	12q15	-5.52071	0	Down
CSF1	1p13.3	-7.7538	0	Down
CTNND1	11q12.1	-5.24014	0	Down
CTSD	11p15.5	-12.4988	0	Down
CTSF	11q13.2	-6.25758	0	Down
DAD1	14q11.2	-6.12126	0	Down
DAZAP2	12q13.13	-5.76675	0	Down
DDB1	11q12.2	-9.00118	0	Down
DDX42	17q23.3	-7.25345	0	Down
DEF8	16q24.3	-4.41905	0	Down
DENND5A	11p15.4	-5.25955	0	Down
DIAPH2	Xq21.33	-6.3388	0	Down
DIP2C	10p15.3	-5.608	0	Down
DLC1	8p22	-8.02256	0	Down
DMXL1	5q23.1	-5.90643	0	Down
DOCK4	7q31.1	-6.99987	0	Down
DPYD	1p21.3	-4.38972	0	Down
DYNC1H1	14q32.31	-4.41731	0	Down
ECE1	1p36.12	-8.28412	0	Down
EDEM1	3p26.1	-5.03418	0	Down
EEF1A1	6q13	-8.20179	0	Down
EIF3F	11p15.4	-5.40598	0	Down
EIF4E3	3p13	-7.47941	0	Down
EVL	14q32.2	-5.12889	0	Down
EWSR1	22q12.2	-6.8833	0	Down
F2R	5q13.3	-6.46964	0	Down
FKBP9	7p14.3	-8.5202	0	Down
G3BP2	4q21.1	-8.64425	0	Down
GLOD4	17p13.3	-6.95593	0	Down
GPNMB	7p15.3	-9.27754	0	Down
HCFC1	Xq28	-6.63994	0	Down
HIST2H2BE	1q21.2	-4.78796	0	Down
HLA-DPA1	6p21.32	-9.13747	0	Down
HLA-DRB5	6p21.32	-10.6327	0	Down
HNRNPH2	Xq22.1	-7.69047	0	Down
IDH1	2q34	-7.43447	0	Down
INSIG1	7q36.3	-8.03347	0	Down
IRF2BP2	1q42.3	-8.19886	0	Down
ITSN2	2p23.3	-4.88073	0	Down
KDM4B	19p13.3	-5.31181	0	Down
KIAA0355	19q13.11	-5.97134	0	Down
KIT	4q12	-7.18693	0	Down
KRT7	12q13.13	-5.94565	0	Down
LAMP1	13q34	-10.0639	0	Down
LARP4	12q13.12	-7.17997	0	Down
LY6E	8q24.3	-9.56642	0	Down
MAOA	Xp11.3	-7.22042	0	Down
MAP1LC3B	16q24.2	-4.9768	0	Down
MAP3K5	6q23.3	-5.23915	0	Down
MED28	4p15.32	-6.07164	0	Down
MGST3	1q24.1	-7.60937	0	Down
MITF	3p13	-6.0319	0	Down
MPEG1	11q12.1	-4.41406	0	Down
MPZL2	11q23.3	-5.72135	0	Down
MT-CO3	mitochondria	-6.96581	0	Down
MT-CYB	mitochondria	-12.2081	0	Down
MTDH	8q22.1	-8.57693	0	Down
MT-ND4	mitochondria	-9.45234	0	Down
MUC1	1q22	-5.92827	0	Down
MYH11	16p13.11	-9.96986	0	Down
NAA50	3q13.31	-5.91907	0	Down
NAGK	2p13.3	-6.98603	0	Down
NCKAP5	2q21.2	-6.01419	0	Down
NFIC	19p13.3	-7.8824	0	Down
NONO	Xq13.1	-4.23452	0	Down
NPC2	14q24.3	-7.3208	0	Down
P4HB	17q25.3	-8.9462	0	Down
PCBP2	12q13.13	-5.66858	0	Down
PCYT1A	3q29	-7.15317	0	Down
PHC2	1p35.1	-5.98276	0	Down
PIGR	1q32.1	-9.29959	0	Down
PLXNB1	3p21.31	-7.69087	0	Down
PNRC2	1p36.11	-4.04943	0	Down
PPA1	10q22.1	-7.58731	0	Down
QRICH1	3p21.31	-6.96631	0	Down
RFWD3	16q23.1	4.3551	0	Up
RN7SL2	14q21.3	-6.16164	0	Down
RNF146	6q22.33	-6.9444	0	Down
RNF181	2p11.2	-6.94479	0	Down
RNF220	1p34.1	-5.43113	0	Down
RPL10A	6p21.31	-9.81748	0	Down
RPL13A	19q13.33	-6.76123	0	Down
RPL35	9q33.3	-4.83921	0	Down
RPN1	3q21.3	-3.9961	0	Down
RPN2	20q11.23	-6.40733	0	Down
RPS27	1q21.3	-8.92808	0	Down
RPS27A	2p16.1	-6.21737	0	Down
RPSA	3p22.1	-5.25442	0	Down
RRNAD1	1q23.1	-5.80951	0	Down
RSL1D1	16p13.13	-5.99552	0	Down
RUFY1	5q35.3	-6.0701	0	Down
RXRA	9q34.2	-4.92606	0	Down
SDC3	1p35.2	-6.92458	0	Down
SEC24C	10q22.2	-6.71795	0	Down
SERINC3	20q13.12	-5.32598	0	Down
SFTPB	2p11.2	-11.6822	0	Down
SFTPC	8p21.3	-9.75187	0	Down
SH3GL1	19p13.3	-4.70692	0	Down
SIRPA	20p13	-7.27672	0	Down
SLC30A5	5q13.1-q13.2	-3.40196	0	Down
SLFN5	17q12	-7.93654	0	Down
SOGA1	20q11.23	-6.89796	0	Down
SPATS2L	2q33.1	-6.44288	0	Down
SPINT2	19q13.2	-9.38865	0	Down
SQSTM1	5q35.3	-8.60551	0	Down
SRC	20q11.23	-5.51839	0	Down
STAT3	17q21.2	-8.63843	0	Down
STK40	1p34.3	-6.25593	0	Down
TAGLN	11q23.3	-9.39868	0	Down
TEX261	2p13.3	-6.73366	0	Down
TGM2	20q11.23	-5.24545	0	Down
TMEM167B	1p13.3	-5.39501	0	Down
TMEM246	9q31.1	4.8479	0	Up
TRAK1	3p22.1	-6.4026	0	Down
TSC22D3	Xq22.3	-8.2365	0	Down
TXNRD1	12q23.3	-6.36102	0	Down
UBB	17p11.2	-9.77928	0	Down
UPK3B	7q11.23	-8.21736	0	Down
WDFY2	13q14.3	5.31591	0	Up
XRCC6	22q13.2	-8.82219	0	Down
YTHDF2	1p35.3	-7.29578	0	Down
ZNF644	1p22.2	-5.53844	0	Down
ZYX	7q34	-9.83981	0	Down
ADI1	2p25.3	-6.41259	2.5903e-308	Down
SF3B3	16q22.1	-8.56456	9.75207e-308	Down
ICE2	15q22.2	-5.15825	1.10364e-307	Down
TLR2	4q31.3	-6.46617	2.37847e-307	Down
FAM57A	17p13.3	6.75765	2.76189e-307	Up
MT-ND3	mitochondria	-10.4626	3.56861e-307	Down
PRR13	12q13.13	-6.19757	9.95561e-307	Down
TTC9	14q24.2	-5.71039	7.33145e-306	Down
CLK3	15q24.1	-6.38481	1.72206e-305	Down
TMEM47	Xp21.1	-5.58904	4.33797e-305	Down
SEMA4D	9q22.2	-6.12231	9.08668e-305	Down
ANP32B	9q22.33	-3.56481	9.163e-305	Down
ATP2A2	12q24.11	-4.85309	9.59466e-305	Down
CTDSPL2	15q15.3-q21.1	-6.56743	1.24913e-304	Down
PEX5	12p13.31	-5.20013	1.91179e-304	Down
CKAP5	11p11.2	-7.0469	2.26623e-304	Down
ZFP36L2	2p21	-4.60507	2.4363e-304	Down
NFATC2IP	16p11.2	-6.28874	6.87339e-304	Down
UBA1	Xp11.3	-4.73627	7.55094e-304	Down
GSN	9q33.2	-4.55739	2.92394e-303	Down
CCDC120	Xp11.23	-4.80051	1.46525e-302	Down
HNRNPF	10q11.21	-9.07028	1.76705e-302	Down
ADAR	1q21.3	-7.68895	3.55324e-302	Down
MEA1	6p21.1	-6.11638	8.22214e-302	Down
GPALPP1	13q14.12	-5.20732	1.20878e-301	Down
HNRNPH1	5q35.3	-4.17016	1.36061e-301	Down
ITM2B	13q14.2	-5.22079	2.58823e-301	Down
RPS24	10q22.3	-4.74509	6.7154e-301	Down
SCCPDH	1q44	-7.4924	1.0987e-300	Down
ZNF146	19q13.1	-6.60297	5.02031e-300	Down
ANKRD28	3p25.1	-6.27353	9.81325e-300	Down
MTATP6P1	1p36.33	-8.47138	1.31208e-299	Down
SYNM	15q26.3	-5.64217	1.42617e-299	Down
CADM1	11q23.3	-3.64585	5.57452e-299	Down
DDX23	12q13.12	-7.83747	7.52907e-298	Down
MORF4L2	Xq22.2	-4.08108	8.18141e-298	Down
CHSY1	15q26.3	-4.02235	1.24661e-297	Down
CMTM4	16q22.1-q22.3	-7.65725	2.97288e-297	Down
NAPSA	19q13.33	-5.78304	4.60442e-297	Down
APOC1	19q13.32	-5.93818	1.75962e-296	Down
MPST	22q12.3	-6.83669	3.30005e-296	Down
LRRC47	1p36.32	-5.76087	3.77845e-296	Down
SSFA2	2q31.3	-7.93951	3.90038e-296	Down
SYVN1	11q13.1	-4.31732	4.82749e-296	Down
ARV1	1q42.2	-5.56031	6.86226e-296	Down
SEZ6L2	16p11.2	-5.95738	2.77814e-295	Down
AGO2	8q24.3	-4.88529	8.42892e-295	Down
ARHGEF15	17p13.1	7.27489	2.63392e-294	Up
LRP1	12q13.3	-7.40509	7.84962e-294	Down
IRAK1	Xq28	-6.79934	2.55367e-293	Down
RPL27A	11p15.4	-4.88385	2.58674e-293	Down
RAP2A	13q32.1	-6.21621	4.46054e-293	Down
IPPK	9q22.31	7.72542	4.69679e-293	Up
CAMLG	5q31.1	-5.65574	3.94674e-292	Down
TAF4B	18q11.2	6.76685	5.04813e-292	Up
SLC30A7	1p21.2	-6.91617	5.88824e-292	Down
COL6A1	21q22.3	-4.66212	9.26298e-292	Down
WARS	14q32.2	-10.8283	1.3119e-291	Down
SPTAN1	9q34.11	-8.89985	6.74532e-291	Down
MSN	Xq12	-10.053	1.25714e-290	Down
C2	6p21.33	-3.64861	1.53066e-290	Down
NPLOC4	17q25.3	-4.11925	1.57377e-290	Down
RUVBL2	19q13.33	-6.22646	3.55401e-290	Down
UBE2L3	22q11.21	-3.9955	4.07182e-290	Down
MED11	17p13.2	-4.68536	6.52705e-290	Down
PRDX6	1q25.1	-5.99392	6.65369e-290	Down
TRIP10	19p13.3	-6.54317	1.13461e-289	Down
CYR61	1p22.3	-5.97304	1.14387e-289	Down
EFEMP2	11q13.1	-7.50787	1.22324e-289	Down
CDH11	16q21	-7.88196	1.31595e-289	Down
VPS33B	15q26.1	-5.12893	1.43675e-289	Down
TRIM8	10q24.32	-4.34929	3.67734e-289	Down
VCP	9p13.3	-5.86567	3.90485e-289	Down
DOCK5	8p21.2	-5.59592	5.3899e-289	Down
COPB1	11p15.2	-7.26723	9.40064e-289	Down
TRAFD1	12q24.13	-7.52528	1.52013e-288	Down
ST3GAL2	16q22.1	-5.48282	3.59827e-288	Down
DGLUCY	14q32.11	-6.89479	3.82256e-288	Down
ARGLU1	13q33.3	-4.00579	4.65603e-288	Down
AKIRIN1	1p34.3	-4.92187	6.65537e-288	Down
LMO4	1p22.3	-6.01048	6.70111e-288	Down
MT-ND2	mitochondria	-9.10707	3.25378e-287	Down
HNRNPA2B1	7p15.2	-3.61045	3.99427e-287	Down
MAPK7	17p11.2	-3.93876	4.21057e-287	Down
DFFA	1p36.22	-5.27553	5.71296e-287	Down
EYA3	1p35.3	-5.58922	1.34769e-286	Down
AGPAT3	21q22.3	-7.12393	1.43844e-286	Down
SPTY2D1	11p15.1	-6.12141	2.23419e-286	Down
SGSH	17q25.3	-7.09202	1.08919e-285	Down
MS4A14	11q12.2	5.83276	1.23434e-285	Up
STAT6	12q13.3	-4.50113	1.26262e-285	Down
ZNF432	19q13.41	-4.6058	5.16972e-285	Down
CAPN2	1q41	-5.57104	9.57144e-285	Down
SPOUT1	9q34.11	-4.47562	2.51846e-284	Down
THBS1	15q14	-5.00012	3.53288e-284	Down
SYNCRIP	6q14.3	-7.91133	3.55298e-284	Down
RPL11	1p36.11	-4.96112	9.62543e-284	Down
SLC40A1	2q32.2	-8.4949	1.03188e-283	Down
SMG1	16p12.3	-3.57784	1.078e-283	Down
BTG1	12q21.33	-4.8148	1.53437e-283	Down
DRG1	22q12.2	-6.40507	6.02483e-283	Down
RPL30	8q22.2	-8.47254	1.6414e-282	Down
UBXN11	1p36.11	-5.51215	2.15378e-282	Down
MX1	21q22.3	-8.4686	2.46435e-282	Down
ACVRL1	12q13.13	-5.92013	2.71781e-282	Down
TMEM43	3p25.1	-7.96315	2.73881e-282	Down
YWHAH	22q12.3	-7.71344	4.01246e-282	Down
MT2A	16q13	-5.75354	1.00024e-281	Down
PIK3AP1	10q24.1	-6.30412	2.00465e-281	Down
ARHGAP1	11p11.2	-6.94685	3.44758e-281	Down
FBXO38	5q32	-6.65807	5.14815e-281	Down
PDXK	21q22.3	-4.43962	7.9172e-281	Down
SCRIB	8q24.3	-4.91379	8.55514e-281	Down
PPARG	3p25.2	-4.71729	1.56392e-280	Down
CCT6A	7p11.2	-5.99541	1.82185e-280	Down
SDC4	20q13.12	-10.4234	3.1604e-280	Down
RFC3	13q13.2	8.5251	5.6683e-280	Up
KMT2D	12q13.12	-4.07618	7.24854e-280	Down
ZNF706	8q22.3	-5.14877	8.30009e-280	Down
SEC11C	18q21.32	-3.34763	1.60354e-279	Down
RPL5	1p22.1	-5.71621	1.69329e-279	Down
DOCK10	2q36.2	-5.40802	3.24002e-279	Down
SERINC2	1p35.2	-5.38799	8.32311e-279	Down
RAMP2	17q21.2	-4.55169	3.4455e-278	Down
SRPRA	11q24.2	-7.03651	6.26782e-278	Down
INTS8	8q22.1	5.4177	1.21531e-277	Up
ITGB1	10p11.22	-9.73619	1.32288e-277	Down
NUDT3	6p21.31	-5.97198	1.69878e-277	Down
MALT1	18q21.32	-6.29914	6.51591e-277	Down
TGFBR2	3p24.1	-9.21072	2.04152e-276	Down
GOT1	10q24.2	-4.63649	5.54369e-276	Down
SCAF11	12q12	-4.7963	9.5208e-276	Down
USP16	21q21	-7.34414	4.60973e-275	Down
KDR	4q12	-7.98757	6.84119e-275	Down
MLLT1	19p13.3	-3.34147	1.63878e-274	Down
SP1	12q13.13	-4.9781	2.03205e-274	Down
RETREG3	17q21.2	-6.25681	4.23024e-274	Down
CALM2	2p21	-3.89576	4.59059e-274	Down
EFNA1	1q22	-8.35381	6.13698e-274	Down
PARVB	22q13.31	-6.00871	8.87009e-274	Down
EFR3A	8q24.22	-8.00601	1.24368e-273	Down
DNAJC19	3q26.33	-5.80112	1.27553e-273	Down
GNE	9p13.3	-2.7412	1.44094e-272	Down
PAWR	12q21.2	-5.81431	2.98881e-272	Down
GIMAP6	7q36.1	-7.90962	5.18714e-272	Down
TRAPPC4	11q23.3	-6.48971	6.14157e-272	Down
LINC00667	18p11.31	-4.16474	9.2573e-272	Down
ACBD3	1q42.12	-5.60061	1.01709e-271	Down
IGF2R	6q25.3	-5.02385	3.06567e-271	Down
TDRKH	1q21.3	-4.43639	3.91288e-271	Down
LATS2	13q12.11	-7.73904	5.83967e-271	Down
SERPING1	11q12.1	-7.48465	1.17561e-270	Down
RPL23A	17q11.2	-5.94153	2.30202e-270	Down
SIN3A	15q24.2	-7.48057	4.72801e-270	Down
SOX4	6p22.3	-6.38164	4.29107e-269	Down
STARD8	Xq13.1	-6.55537	4.82419e-269	Down
GOLGA4	3p22.2	-5.83272	1.06872e-268	Down
MICAL1	6q21	-5.12024	1.12237e-268	Down
CARD6	5p13.1	-3.51911	1.9995e-268	Down
TAP1	6p21.32	-7.58213	2.10394e-268	Down
THBD	20p11.21	-6.82466	2.23539e-268	Down
RPRD2	1q21.2	-3.53182	2.67288e-268	Down
TMEM173	5q31.2	-4.23608	5.98284e-268	Down
ARIH2	3p21.31	-4.20329	8.03177e-268	Down
TET3	2p13.1	-4.1632	8.85871e-268	Down
RAD51B	14q24.1	4.88992	1.33396e-267	Up
ADRM1	20q13.33	-6.80746	1.67952e-267	Down
TP53BP2	1q41	-3.73064	2.14902e-267	Down
GALNT10	5q33.2	-6.99964	2.62954e-267	Down
SCN7A	2q24.3	-7.82049	4.1262e-267	Down
ATL3	11q13.1	-3.93778	1.12394e-266	Down
LMAN2	5q35.3	-3.84002	8.38121e-266	Down
ZNF546	19q13.2	6.2702	9.13679e-266	Up
LMO7	13q22.2	-4.36554	1.20997e-265	Down
TPM4	19p13.12-p13.11	-5.83238	4.06537e-265	Down
SEM1	7q21.3	-5.5973	4.19752e-265	Down
PSMB3	17q12	-5.98105	4.27575e-265	Down
OCRL	Xq26.1	-5.77449	6.7324e-265	Down
WDR43	2p23.2	-5.37839	1.02718e-264	Down
UBR4	1p36.13	-3.07594	1.41376e-264	Down
GPR158	10p12.1	10.1091	2.28536e-264	Up
FAM102A	9q34.11	-4.80499	2.68835e-264	Down
RPS9	19q13.42	-8.70901	8.27829e-264	Down
SAFB2	19p13.3	-7.0532	2.2927e-263	Down
PKP4	2q24.1	-6.74516	4.18632e-263	Down
GBAP1	1q22	8.66418	4.48558e-263	Up
SLC25A29	14q32.2	-5.70743	2.04992e-262	Down
RBM25	14q24.2	-4.38268	2.20322e-262	Down
HRASLS5	11q12.3	6.06406	2.87065e-262	Up
SCGB1A1	11q12.3	-9.37176	2.89089e-262	Down
TNS3	7p12.3	-4.7977	4.76641e-262	Down
CD248	11q13.2	-5.51709	5.14302e-262	Down
EMCN	4q24	-3.31153	6.15732e-262	Down
GMFB	14q22.2	-3.71197	6.41729e-262	Down
BAIAP2	17q25.3	-8.31779	1.40092e-261	Down
LRRC45	17q25.3	-5.13445	1.96364e-261	Down
MRPL48	11q13.4	-5.26999	2.44801e-261	Down
ARL5B	10p12.31	-7.1278	2.98364e-261	Down
PLEKHH2	2p21	-4.42881	4.84411e-261	Down
BICD2	9q22.31	-5.60591	6.63237e-261	Down
VKORC1L1	7q11.21	-3.3911	7.12606e-261	Down
TBC1D2B	15q24.3-q25.1	-5.93607	7.53418e-261	Down
ACOX1	17q25.1	-5.11271	7.57904e-261	Down
CCDC50	3q28	-3.20397	2.03905e-260	Down
DPT	1q24.2	-6.25647	2.26116e-260	Down
TBC1D5	3p24.3	-6.9231	2.26427e-260	Down
SEPHS2	16p11.2	-3.8173	8.9958e-260	Down
KIF13B	8p12	-6.15114	1.31596e-259	Down
MAT2A	2p11.2	-3.47227	1.97137e-259	Down
PSMD12	17q24.2	-7.38109	3.93615e-259	Down
KCNH3	12q13.12	8.15799	4.1079e-259	Up
SET	9q34.11	-3.58383	2.46447e-258	Down
ARL4C	2q37.1	-6.87887	3.22615e-258	Down
EEF1A1P6	7p15.3	-6.36778	5.40376e-258	Down
FAM174B	15q26.1	-5.40346	8.51552e-258	Down
SERPINA1	14q32.13	-8.39782	1.06217e-257	Down
FNTA	8p11.21	-5.48534	1.3451e-257	Down
ZNF518B	4p16.1	-3.88547	1.07721e-256	Down
ID1	20q11.21	-7.3654	1.51943e-256	Down
DST	6p12.1	-4.72713	2.04402e-256	Down
NABP2	12q13.3	-5.1264	2.05822e-256	Down
PIGG	4p16.3	-4.41723	2.62028e-256	Down
B4GALT5	20q13.13	-5.52235	3.28502e-256	Down
NRG4	15q24.2	8.73865	5.30095e-256	Up
DEK	6p22.3	-4.41183	6.87547e-256	Down
MZT2B	2q21.1	-4.50397	1.59675e-255	Down
GSE1	16q24.1	-3.83515	4.1702e-255	Down
SNHG6	8q13.1	-6.87858	9.08528e-255	Down
ZCCHC24	10q22.3	-7.82665	1.23219e-254	Down
CYSTM1	5q31.3	-4.9292	1.26136e-254	Down
TRAC	14q11.2	-5.12755	1.48584e-254	Down
TSPAN3	15q24.3	-5.74259	1.53463e-254	Down
USPL1	13q12.3	-5.86796	1.67515e-254	Down
SLC6A8	Xq28	-4.36347	5.75218e-254	Down
WDR6	3p21.31	-5.11759	7.82838e-254	Down
ORAI2	7q22.1	-5.93608	1.12548e-253	Down
EIF2B5	3q27.1	-3.64146	1.81919e-253	Down
PDZD2	5p13.3	-7.37549	2.52403e-253	Down
TUBA4A	2q35	-4.37714	5.88928e-253	Down
SLC3A2	11q12.3	-3.13521	9.26281e-253	Down
NINJ1	9q22.31	-6.39072	1.04181e-252	Down
DCP2	5q22.2	4.43238	1.63039e-252	Up
ANK3	10q21.2	-3.2033	1.84788e-252	Down
LAMA2	6q22.33	-6.40165	2.27355e-252	Down
ZNF248	10p11.21	6.57216	6.15658e-252	Up
BBS7	4q27	4.20832	1.09226e-251	Up
EIF3M	11p13	-5.946	2.04095e-251	Down
POR	7q11.23	-9.95127	2.48942e-251	Down
PCGF5	10q23.32	-6.7992	4.30182e-251	Down
AMIGO1	1p13.3	-6.0242	4.49896e-251	Down
EEF2	19p13.3	-8.21069	4.51557e-251	Down
CLU	8p21.1	-4.45647	5.49311e-251	Down
ZHX2	8q24.13	-6.17146	5.93969e-251	Down
KPNA4	3q25.33	-9.17903	2.11657e-250	Down
MR1	1q25.3	-5.5549	2.15824e-250	Down
HEXIM1	17q21.31	-5.10871	2.34782e-250	Down
GUCY1A2	11q22.3	-5.15654	3.47638e-250	Down
LCMT1	16p12.1	-4.18911	4.69291e-250	Down
EIF4A2	3q27.3	-3.91753	4.82928e-250	Down
C2CD2L	11q23.3	-3.38185	5.01383e-250	Down
LPGAT1	1q32.3	-5.58395	5.64206e-250	Down
NHSL1	6q24.1	-6.53598	6.37047e-250	Down
EIF4EBP2	10q22.1	-3.55732	7.84559e-250	Down
ALOX15B	17p13.1	-3.81283	8.96464e-250	Down
CNOT9	2q35	-2.73153	1.20331e-249	Down
CATSPER2	15q15.3	10.4701	1.30468e-249	Up
SPTSSA	14q13.1	-3.67612	1.90535e-249	Down
VAV2	9q34.2	-5.35709	3.94405e-249	Down
JCAD	10p11.23	-4.1505	5.00905e-249	Down
LMNA	1q22	-4.16887	5.5089e-249	Down
ARF3	12q13.12	-3.75898	7.24569e-249	Down
FOCAD	9p21.3	-4.04566	1.05236e-248	Down
LGI3	8p21.3	-6.4101	1.13365e-248	Down
PTP4A2	1p35.2	-6.15113	1.83497e-248	Down
TGOLN2	2p11.2	-3.82474	4.22379e-248	Down
CDC42EP4	17q25.1	-6.73963	6.53716e-248	Down
YPEL5	2p23.1	-5.55958	1.90574e-247	Down
PRKCE	2p21	-6.14587	2.07503e-247	Down
NECAP2	1p36.13	-7.39324	2.64885e-247	Down
VPS72	1q21.3	-4.79575	2.72723e-247	Down
PQLC1	18q23	-4.11241	3.14017e-247	Down
EGFR	7p11.2	-3.87284	4.78542e-247	Down
EID1	15q21.1	-8.41838	8.58101e-247	Down
PEA15	1q23.2	-5.82082	1.16948e-246	Down
C9orf16	9q34.11	-5.27957	1.43022e-246	Down
FGD3	9q22.31	-3.09942	1.51e-246	Down
EVA1B	1p34.3	6.08799	2.24652e-246	Up
TUSC1	9p21.2	-4.78605	2.30561e-246	Down
HS2ST1	1p22.3	-4.50477	2.75828e-246	Down
CCRL2	3p21.31	2.8978	3.55587e-246	Up
AVIL	12q14.1	5.66596	3.57722e-246	Up
CBX6	22q13.1	-6.93956	4.22949e-246	Down
EDNRA	4q31.22-q31.23	-6.97417	4.78892e-246	Down
EIF5B	2q11.2	-4.01395	7.94439e-246	Down
MBIP	14q13.3	-3.91808	1.10154e-245	Down
2020-09-10	2q13	-6.37468	1.52296e-245	Down
ZKSCAN8	6p21	-6.51361	1.59014e-245	Down
CLEC3B	3p21.31	-4.62024	3.1022e-245	Down
ATF4	22q13.1	-6.90837	4.56609e-245	Down
SEMA3E	7q21.11	4.5379	4.68456e-245	Up
TEX2	17q23.3	-5.69439	8.33114e-245	Down
LUM	12q21.33	-8.89465	9.46237e-245	Down
MT1E	16q13	-3.90374	1.53881e-244	Down
FBP1	9q22.32	-3.68815	1.72909e-244	Down
PLPP5	8p11.23	-4.97986	5.0362e-244	Down
FCRLA	1q23.3	7.1866	2.53812e-243	Up
SPART	13q13.3	-4.45733	2.75321e-243	Down
FOXA2	20p11.21	-7.58703	5.03084e-243	Down
TCN2	22q12.2	-5.8156	5.27292e-243	Down
ST6GALNAC6	9q34.11	-5.22382	1.29911e-242	Down
TLN1	9p13.3	-4.27177	1.49133e-242	Down
IPO7	11p15.4	-3.20944	1.54405e-242	Down
RALGDS	9q34.13-q34.2	-8.09631	2.20677e-242	Down
DNMT1	19p13.2	-3.69284	2.54327e-242	Down
CCDC125	5q13.2	4.26374	3.09208e-242	Up
HSP90B1	12q23.3	-4.57951	4.53245e-242	Down
C1QB	1p36.12	-4.82746	6.89107e-242	Down
CTSS	1q21.3	-3.7826	1.38615e-241	Down
COL4A2	13q34	-6.52831	1.95825e-241	Down
AURKAIP1	1p36.33	-6.15977	2.46659e-241	Down
ZNF117	7q11.21	3.25174	4.31925e-241	Up
RAB7B	1q32.1	-4.16276	5.5119e-241	Down
GPN1	2p23.3	-3.17813	7.92957e-241	Down
ZNF614	19q13.41	6.88963	1.45211e-240	Up
FAM120C	Xp11.22	4.42626	1.51597e-240	Up
RPL7	8q21.11	-4.9361	1.7345e-240	Down
JMJD8	16p13.3	-6.18499	1.97625e-240	Down
CDKN2D	19p13.2	4.63741	2.10964e-240	Up
CPNE2	16q13	-2.85807	3.76161e-240	Down
LRIG1	3p14.1	-2.70253	6.642e-240	Down
AFF3	2q11.2	-2.79584	1.41626e-239	Down
2020-09-02	5q31.1	-3.3165	1.67034e-239	Down
DAPK1	9q21.33	-5.43151	1.98377e-239	Down
WDFY3	4q21.23	-2.74593	2.61276e-239	Down
ASXL2	2p23.3	-3.91338	2.64722e-239	Down
COLEC12	18p11.32	-3.5142	4.22392e-239	Down
C19orf33	19q13.2	-6.36089	5.69237e-239	Down
CAMK2D	4q26	-3.16221	9.9551e-239	Down
DDX60L	4q32.3	-5.97633	1.10238e-238	Down
C17orf62	17q25.3	-8.32886	1.4199e-238	Down
HSPG2	1p36.12	-3.44517	1.50383e-238	Down
FRS2	12q15	-3.16077	2.32834e-238	Down
OTUD6B-AS1	8q21.3	-4.52492	6.83249e-238	Down
SLC39A1	1q21.3	-7.32089	1.14076e-237	Down
CTGF	6q23.2	-3.89687	1.51495e-237	Down
ATXN10	22q13.31	-6.08669	1.67968e-237	Down
SLC25A6	Xp22.32 and Yp11.3	-4.09912	5.10183e-237	Down
TALDO1	11p15.5	-7.38659	7.05461e-237	Down
RHOB	2p24.1	-8.26888	1.02879e-236	Down
HYOU1	11q23.3	-3.37313	1.8576e-236	Down
CUEDC1	17q22	-4.67132	3.29452e-236	Down
FASTKD3	5p15.31	-3.71731	4.24095e-236	Down
LY9	1q23.3	6.49196	4.30415e-236	Up
ACSS1	20p11.21	-6.46237	4.83765e-236	Down
CDS1	4q21.23	-4.58788	8.09644e-236	Down
EMC1	1p36.13	-5.08326	1.05399e-235	Down
RAB1B	11q13.2	-6.99861	1.28302e-235	Down
TOP1	20q12	-3.47198	4.09159e-235	Down
FAM129B	9q34.11	-3.35006	4.58756e-235	Down
ESYT1	12q13.2	-4.92348	5.04433e-235	Down
TMEM222	1p36.11	-3.77294	7.77011e-235	Down
PLXNB2	22q13.33	-4.04135	1.06352e-234	Down
CDK18	1q32.1	-2.99071	1.28861e-234	Down
TMC6	17q25.3	-4.78287	1.30122e-234	Down
KLHL28	14q21.2	-4.27255	1.47763e-234	Down
BHMT2	5q14.1	6.34634	1.63457e-234	Up
OBSCN-AS1	1q42.13	7.60586	1.68441e-234	Up
LDLR	19p13.2	-4.15121	2.23602e-234	Down
2020-03-09	Xq23	-5.30858	2.31089e-234	Down
EVPL	17q25.1	-3.42012	6.15658e-234	Down
SCNM1	1q21.3	-4.31346	6.59626e-234	Down
HSPB2	11q23.1	5.95111	1.92697e-233	Up
PARN	16p13.12	-5.90805	2.62745e-233	Down
HEG1	3q21.2	-3.84647	2.70687e-233	Down
DMBT1	10q26.13	-6.01107	2.80009e-233	Down
AOAH	7p14.2	4.22616	3.04709e-233	Up
MT-CO2	mitochondria	-5.41658	3.98039e-233	Down
TRIM28	19q13.43	-7.36019	4.37639e-233	Down
DGKZ	11p11.2	-4.92182	3.07773e-232	Down
TMBIM4	12q14.3	-7.37493	3.22967e-232	Down
GPAT4	8p11.21	-5.36353	3.33967e-232	Down
NBL1	1p36.13	-3.5322	3.74862e-232	Down
TPPP3	16q22.1	-8.02025	4.01274e-232	Down
MINK1	17p13.2	-6.65491	4.11153e-232	Down
TPRA1	3q21.3	-5.63591	1.88829e-231	Down
HGSNAT	8p11.21-p11.1	-5.11668	1.97793e-231	Down
OTUD1	10p12.2	-3.16467	2.41616e-231	Down
SLC43A2	17p13.3	-5.8011	2.58646e-231	Down
METTL7A	12q13.12	-5.22093	3.20772e-231	Down
RAB11FIP5	2p13.2	-3.04115	3.66425e-231	Down
MPZL3	11q23.3	-6.48979	5.2698e-231	Down
ACTR3B	7q36.1-q36.2	4.94636	6.1562e-231	Up
PTPN14	1q32.3-q41	-6.19141	9.11858e-231	Down
SMAD4	18q21.2	-6.29087	9.66423e-231	Down
RAB1A	2p14	-3.31456	1.11268e-230	Down
TOGARAM1	14q21.2	-5.54086	1.33088e-230	Down
DNAJB14	4q23	-2.82154	1.447e-230	Down
ABCB8	7q36.1	-5.62288	1.83956e-230	Down
DDX41	5q35.3	-6.13468	2.51434e-230	Down
PDZK1IP1	1p33	-4.86082	3.37459e-230	Down
STK39	2q24.3	4.02138	6.45299e-230	Up
ZBTB3	11q12.3	7.90579	1.66644e-229	Up
LRPAP1	4p16.3	-2.94632	2.95831e-229	Down
PKIA	8q21.13	-4.83118	3.36199e-229	Down
ZNF211	19q13.4	-4.95459	5.35634e-229	Down
AIFM3	22q11.21	6.38588	9.96474e-229	Up
KLHL29	2p24.1	-4.09045	1.80647e-228	Down
GPAT3	4q21.23	4.25287	1.86575e-228	Up
YOD1	1q32.1	-4.78927	2.78176e-228	Down
TPBG	6q14.1	-4.983	3.52368e-228	Down
SPRY2	13q31.1	-3.91631	3.97273e-228	Down
MYO5C	15q21.2	-4.10898	4.24336e-228	Down
ECI2	6p25.2	3.2674	3.88282e-227	Up
GNA13	17q24.1	-5.1689	6.61589e-227	Down
NOSIP	19q13.33	4.81017	7.82375e-227	Up
SAP18	13q12.11	-3.45133	8.54033e-227	Down
ARHGAP35	19q13.32	-3.90347	1.30235e-226	Down
MTIF3	13q12.2	-4.71906	2.02715e-226	Down
DAPK3	19p13.3	-3.3724	2.02975e-226	Down
MPDU1	17p13.1	-5.12877	3.20997e-226	Down
RCAN1	21q22.12	-5.12118	4.30001e-226	Down
OIT3	10q22.1	7.0072	6.51734e-226	Up
PHC3	3q26.2	3.57091	7.653e-226	Up
OSBPL1A	18q11.2	-6.9367	1.16939e-225	Down
NSD3	8p11.23	-6.59924	2.04249e-225	Down
KIAA1614	1q25.3	7.07649	3.38849e-225	Up
DVL3	3q27.1	-7.10003	4.04465e-225	Down
VAMP8	2p11.2	-3.46202	4.39819e-225	Down
SNRPB2	20p12.1	-3.89286	6.2197e-225	Down
FAM151B	5q14.1	7.95721	6.94189e-225	Up
FBLN5	14q32.12	-3.77599	7.11944e-225	Down
TXNL4A	18q23	-6.59956	9.32e-225	Down
BCAR3	1p22.1	-6.797	9.35047e-225	Down
SLC44A2	19p13.2	-4.09608	9.80702e-225	Down
TMX1	14q22.1	-3.64982	1.53623e-224	Down
IL1RN	2q14.1	-4.89691	2.02815e-224	Down
PARP14	3q21.1	-6.79709	3.67177e-224	Down
MS4A15	11q12.2	-5.29603	9.38736e-224	Down
SMARCC2	12q13.2	-5.44527	2.40416e-223	Down
DEDD2	19q13.2	-4.64967	2.7214e-223	Down
ATG16L2	11q13.4	-4.94591	2.80426e-223	Down
ANKRD13B	17q11.2	5.39869	5.29267e-223	Up
GLIPR2	9p13.3	-7.08936	5.67659e-223	Down
MOCS3	20q13.13	4.08263	5.76973e-223	Up
TNFSF13	17p13.1	-4.32473	8.28282e-223	Down
DDB2	11p11.2	-5.59038	1.0946e-222	Down
FXR2	17p13.1	-4.55341	1.43486e-222	Down
HAUS5	19q13.12	-2.90709	2.35301e-222	Down
INTS11	1p36.33	-3.15961	2.99602e-222	Down
TSR2	Xp11.22	-2.94804	3.17157e-222	Down
SEC31A	4q21.22	-3.06444	3.91297e-222	Down
PIGC	1q24.3	2.88331	4.17422e-222	Up
CEBPA	19q13.11	-5.80705	7.99239e-222	Down
CCDC92	12q24.31	-3.88869	8.21423e-222	Down
JAK1	1p31.3	-3.09241	1.55735e-221	Down
PGGT1B	5q22.3	-5.67218	1.95249e-221	Down
SCPEP1	17q22	-2.89111	3.75965e-221	Down
RCN2	15q24.3	-3.40721	4.68345e-221	Down
TNIP1	5q33.1	-7.51075	5.82717e-221	Down
CDK7	5q13.2	-5.00133	5.94122e-221	Down
DAB2	5p13.1	-2.82328	5.95073e-221	Down
SPARCL1	4q22.1	-3.97363	7.25033e-221	Down
RER1	1p36.32	-2.36297	1.13275e-220	Down
COA3	17q21.2	-6.35176	1.14944e-220	Down
SETD7	4q31.1	-3.35977	3.37274e-220	Down
C12orf60	12p12.3	7.02753	4.73348e-220	Up
SLC2A4	17p13.1	7.86665	5.92483e-220	Up
TRANK1	3p22.2	-3.72618	1.15303e-219	Down
PTGFR	1p31.1	6.57878	1.6805e-219	Up
COX6B1	19q13.12	-6.41727	1.83241e-219	Down
ACOT11	1p32.3	5.75835	1.99818e-219	Up
GOLM1	9q21.33	-3.41059	2.09192e-219	Down
ADAM9	8p11.22	-2.87097	2.366e-219	Down
FGFR4	5q35.2	-5.1865	2.56617e-219	Down
VPS13C	15q22.2	-4.6821	2.57881e-219	Down
LMOD1	1q32.1	-6.58303	3.50993e-219	Down
KRT19	17q21.2	-3.44142	4.03142e-219	Down
ZNF181	19q13.11	5.85241	5.12675e-219	Up
IVL	1q21.3	7.76796	5.31393e-219	Up
MED22	9q34.2	3.25947	8.02644e-219	Up
FZD7	2q33.1	-2.48607	9.92468e-219	Down
ZEB1	10p11.22	-5.49028	1.2063e-218	Down
ZMYM3	Xq13.1	-3.37144	2.52996e-218	Down
ALCAM	3q13.11	-4.66658	2.80059e-218	Down
CHD3	17p13.1	-5.99039	3.54072e-218	Down
TSC22D2	3q25.1	-3.01319	4.30582e-218	Down
GDF11	12q13.2	6.35229	4.35319e-218	Up
COLGALT2	1q25.3	8.59302	1.69087e-217	Up
SLC25A21	14q13.3	5.74531	2.07079e-217	Up
TMEM9B	11p15.4	-4.56353	2.56108e-217	Down
PUF60	8q24.3	-8.01509	4.31149e-217	Down
SLPI	20q13.12	-9.38723	7.75086e-217	Down
CIDEB	14q12	7.49426	8.74424e-217	Up
PKIB	6q22.31	6.66552	1.16811e-216	Up
MKRN1	7q34	-6.30616	1.47023e-216	Down
PXDN	2p25.3	-6.26539	1.54568e-216	Down
BGN	Xq28	-3.6953	1.58565e-216	Down
AFAP1L1	5q32	-3.13078	2.09132e-216	Down
BRF1	14q32.33	-4.5648	2.81126e-216	Down
PEBP4	8p21.3	-2.73115	2.95491e-216	Down
SGK1	6q23.2	-5.46055	3.7843e-216	Down
TJP2	9q21.11	-8.65437	4.02465e-216	Down
PCMTD1	8q11.23	-3.37338	5.036e-216	Down
UBP1	3p22.3	-2.83233	6.24292e-216	Down
CD70	19p13.3	10.4314	1.02487e-215	Up
AP1G1	16q22.2	-3.36403	2.10844e-215	Down
DENR	12q24.31	-4.50884	2.92715e-215	Down
SLTM	15q22.1	-3.16874	3.10206e-215	Down
RHOQ	2p21	-2.58386	5.11717e-215	Down
ERAL1	17q11.2	-4.56275	5.98317e-215	Down
SLC16A11	17p13.1	5.30486	7.95532e-215	Up
NEK10	3p24.1	6.85144	8.63983e-215	Up
CNDP2	18q22.3	-5.39172	1.064e-214	Down
APPL2	12q23.3	-5.24198	1.24995e-214	Down
PLBD2	12q24.13	-3.2252	3.51414e-214	Down
ACVR1B	12q13.13	-5.38188	3.8316e-214	Down
STX5	11q12.3	-4.56864	1.12331e-213	Down
ITGB4	17q25.1	-6.71353	2.37755e-213	Down
RPS11	19q13.3	-6.68299	3.7963e-213	Down
FPR1	19q13.41	-7.34114	4.95574e-213	Down
MAN1A2	1p12	-4.35855	6.49135e-213	Down
FOXO3	6q21	-2.84684	6.56813e-213	Down
EMC4	15q14	-4.86688	1.29518e-212	Down
P2RY1	3q25.2	3.58494	3.46656e-212	Up
KCMF1	2p11.2	-2.92538	4.52539e-212	Down
POP5	12q24.31	-5.27002	4.55981e-212	Down
ANK2	4q25-q26	-2.96346	4.9039e-212	Down
ETAA1	2p14	4.98318	5.81559e-212	Up
TLK1	2q31.1	-5.66176	8.35111e-212	Down
RSAD2	2p25.2	-3.11255	9.66107e-212	Down
RPL35A	3q29	-7.96128	1.47939e-211	Down
PKD2	4q22.1	-6.30367	2.47446e-211	Down
MPP1	Xq28	-6.52895	2.93239e-211	Down
NGRN	15q26.1	-4.2866	3.80516e-211	Down
STOML2	9p13.3	-4.0705	4.03721e-211	Down
RASGEF1B	4q21.21	-3.74401	4.20145e-211	Down
HNF4G	8q21.13	11.23	5.09461e-211	Up
ARHGAP12	10p11.22	2.83633	9.06706e-211	Up
DCAF5	14q24.1	-7.15985	9.52364e-211	Down
KIAA1324L	7q21.12	-5.9894	1.12435e-210	Down
FOLR2	11q13.4	-5.89342	1.20916e-210	Down
PRKAR1B	7p22.3	-8.12349	1.81312e-210	Down
FAAH2	Xp11.21	-3.82608	2.67288e-210	Down
EXOG	3p22.2	5.39307	4.04285e-210	Up
SPG7	16q24.3	-2.67191	4.60539e-210	Down
CLIC3	9q34.3	-2.47248	6.05164e-210	Down
UQCR10	22q12.2	-4.64786	6.25158e-210	Down
PPP1R3B	8p23.1	-5.81102	7.12778e-210	Down
TGFBI	5q31.1	-3.23654	7.66645e-210	Down
CLSTN1	1p36.22	-7.78322	1.31775e-209	Down
IFI16	1q23.1	-3.96679	1.52506e-209	Down
TIMM23	10q11.22	-3.99139	1.89451e-209	Down
MRPL14	6p21.1	-5.49535	2.26692e-209	Down
ZNF710	15q26.1	-5.04282	2.44299e-209	Down
NAA38	17p13.1	2.72457	2.51679e-209	Up
CAT	11p13	-3.85756	3.27892e-209	Down
PRSS23	11q14.2	-4.10584	4.40682e-209	Down
DOC2B	17p13.3	-4.49432	5.77351e-209	Down
HLA-B	6p21.33	-6.68958	6.12415e-209	Down
PMEPA1	20q13.31	-2.70792	7.63869e-209	Down
SIK2	11q23.1	-4.25685	1.12145e-208	Down
NRK	Xq22.3	8.46373	1.149e-208	Up
CYP17A1	10q24.32	6.72039	1.2807e-208	Up
CASQ2	1p13.1	6.38228	2.10829e-208	Up
C3AR1	12p13.31	-4.40136	2.21713e-208	Down
POLK	5q13.3	-2.70696	2.26018e-208	Down
VPS13B	8q22.2	-3.44151	3.71094e-208	Down
SMAD1	4q31.21	4.91008	1.1212e-207	Up
MAP4K2	11q13.1	3.77695	1.13818e-207	Up
FMNL3	12q13.12	-2.68207	1.41284e-207	Down
EOGT	3p14.1	-4.98643	1.96487e-207	Down
ANP32E	1q21.2	3.29941	2.38764e-207	Up
CHEK1	11q24.2	4.60808	2.75752e-207	Up
ZNF397	18q12.2	-3.90732	3.70007e-207	Down
GNG10	9q31.3	-3.5929	7.90937e-207	Down
TNNT2	1q32.1	6.54868	9.61615e-207	Up
MME	3q25.2	-2.70241	1.22101e-206	Down
SLC2A4RG	20q13.33	-5.71034	1.92636e-206	Down
UQCRH	1p33	-5.51529	4.10958e-206	Down
GDF5	20q11.22	5.86032	4.26354e-206	Up
UBE2Q2	15q24.2	-4.53012	4.36742e-206	Down
ZFP30	19q13.12	5.01799	5.32055e-206	Up
RAMP3	7p13	-3.51945	6.6596e-206	Down
ANKLE2	12q24.33	-5.90089	7.41236e-206	Down
THAP8	19q13.12	5.81812	9.06653e-206	Up
CCDC12	3p21.31	-3.64004	2.22622e-205	Down
TNIK	3q26.2-q26.31	-5.0098	3.77222e-205	Down
DMAP1	1p34.1	4.35002	4.18101e-205	Up
ZNF865	19q13.42	-5.23887	4.41764e-205	Down
SMG5	1q22	-6.13003	4.5499e-205	Down
C1QC	1p36.12	-6.37471	5.45327e-205	Down
CALHM2	10q24.33	-6.02154	6.79242e-205	Down
C7orf49	7q33	-6.70776	6.93407e-205	Down
PDCD4	10q25.2	-3.26188	1.22706e-204	Down
TAF1D	11q21	-5.55009	4.72723e-204	Down
TRMT1L	1q25.3	-4.24059	5.36945e-204	Down
PCYT2	17q25.3	-6.13714	5.51059e-204	Down
MCL1	1q21.2	-4.33593	7.6097e-204	Down
MYC	8q24.21	-7.60455	1.17758e-203	Down
GPATCH8	17q21.31	-5.96332	2.30105e-203	Down
HNRNPU	1q44	-7.29057	2.4593e-203	Down
SAT1	Xp22.11	-5.62844	3.27529e-203	Down
ZNF813	19q13.42	4.49364	4.56129e-203	Up
GPAA1	8q24.3	-6.1207	4.66424e-203	Down
MAPKAPK2	1q32.1	-2.54582	7.62511e-203	Down
ETS2	21q22.2	-8.44422	1.03492e-202	Down
NAV2	11p15.1	-4.13485	1.16187e-202	Down
PEX2	8q21.13	-4.65861	1.19591e-202	Down
ANAPC1	2q13	-5.38371	1.51267e-202	Down
RPL4	15q22.31	-7.3542	2.23047e-202	Down
FAM49B	8q24.21	-6.67578	2.3386e-202	Down
GHDC	17q21.2	-5.70335	2.3624e-202	Down
TADA2B	4p16.1	-5.83092	3.05741e-202	Down
DAP3	1q22	-2.41486	3.34259e-202	Down
LINC01558	6q27	6.54	3.76008e-202	Up
ATIC	2q35	4.16793	4.7652e-202	Up
PHB	17q21.33	-4.581	5.22767e-202	Down
PGD	1p36.22	-8.92405	6.17451e-202	Down
POLR2D	2q14.3	2.51577	7.29556e-202	Up
SPIN2B	Xp11.21	5.62344	1.19673e-201	Up
CENPE	4q24	5.80675	1.21001e-201	Up
LRRC61	7q36.1	-4.90254	1.29872e-201	Down
SLC35B3	6p24.3	3.48088	1.44027e-201	Up
CDCA7L	7p15.3	-3.77429	1.55748e-201	Down
GSTM4	1p13.3	3.44488	2.45929e-201	Up
AQP10	1q21.3	8.87204	2.92463e-201	Up
UBN1	16p13.3	-2.80108	4.33058e-201	Down
PLA2G16	11q12.3-q13.1	-7.70497	4.45765e-201	Down
POLR2A	17p13.1	-7.14055	4.72705e-201	Down
BNIP2	15q22.2	-3.25985	4.73023e-201	Down
GAB3	Xq28	-4.3794	6.25417e-201	Down
LINC00339	1p36.12	-3.49621	6.31235e-201	Down
JAML	11q23.3	-7.46044	7.25151e-201	Down
NLGN3	Xq13.1	7.67746	1.2645e-200	Up
MIA3	1q41	-4.76599	1.67235e-200	Down
CTBP1	4p16.3	-4.94171	1.89267e-200	Down
ANXA1	9q21.13	-3.47795	1.98167e-200	Down
RALGAPB	20q11.23	-4.95775	2.05253e-200	Down
PRDX5	11q13.1	-5.62903	2.57953e-200	Down
SRSF1	17q22	-4.85525	3.55652e-200	Down
MPP7	10p12.1	-5.489	8.15945e-200	Down
ZNF385A	12q13.13	-2.84006	8.58906e-200	Down
CXCL16	17p13.2	-5.57339	8.8142e-200	Down
TTLL10	1p36.33	5.94578	1.06536e-199	Up
ZNF362	1p35.1	-3.18585	1.11738e-199	Down
HMCES	3q21.3	-4.56098	1.47203e-199	Down
MTCH1	6p21.2	-4.22405	2.12099e-199	Down
SERTAD2	2p14	-4.55473	2.24375e-199	Down
FARSA	19p13.13	-6.77658	2.40141e-199	Down
SGCB	4q12	-5.19749	2.9402e-199	Down
EVI2B	17q11.2	-2.79521	3.01263e-199	Down
NR4A2	2q22-q23	3.4218	8.1746e-199	Up
S100A4	1q21.3	-7.30079	9.09212e-199	Down
UEVLD	11p15.1	-3.02736	1.07088e-198	Down
CUL5	11q22.3	-4.36749	1.23812e-198	Down
MYO1B	2q32.3	-8.66766	1.39207e-198	Down
CENPB	20p13	-3.06566	1.74686e-198	Down
ZNF282	7q36.1	-2.41636	2.06966e-198	Down
BHLHE40	3p26.1	-5.19265	2.46156e-198	Down
JAM2	21q21.3	-5.98655	3.06072e-198	Down
UBE2E3	2q31.3	-2.54279	4.51373e-198	Down
TPT1	13q14.13	-7.27881	7.35168e-198	Down
SREK1	5q12.3	-3.23914	7.6674e-198	Down
CDC42BPA	1q42.13	3.07318	8.32451e-198	Up
UNC79	14q32.12	6.38004	1.02664e-197	Up
MLST8	16p13.3	-5.09076	1.20119e-197	Down
B4GALNT2	17q21.32	7.35914	1.65179e-197	Up
PHF6	Xq26.2	-2.44634	2.03643e-197	Down
PSMC3	11p11.2	-5.22078	2.0568e-197	Down
DESI2	1q44	-4.02858	2.52274e-197	Down
PTMS	12p13.31	-4.58503	2.7005e-197	Down
MGME1	20p11.23	5.29752	2.73415e-197	Up
RPL7A	9q34.2	-4.18565	2.80105e-197	Down
SAAL1	11p15.1	4.19715	2.91882e-197	Up
PTEN	10q23.31	-3.2388	3.89188e-197	Down
DNAJB5	9p13.3	4.86371	4.29966e-197	Up
ABR	17p13.3	-3.84184	5.23071e-197	Down
GABRB3	15q12	4.5138	5.23071e-197	Up
SOX12	20p13	-3.20181	5.81685e-197	Down
KBTBD6	13q14.11	4.01316	8.23717e-197	Up
PTPRK	6q22.33	-3.64	8.74634e-197	Down
SHARPIN	8q24.3	-3.83162	1.28856e-196	Down
TRIM17	1q42.13	8.79929	1.62999e-196	Up
INAFM2	15q15.1	-5.16655	6.5656e-196	Down
PGLS	19p13.11	-3.96422	8.75707e-196	Down
SIVA1	14q32.33	-5.33893	1.0559e-195	Down
ACP2	11p11.2	-7.02197	1.26591e-195	Down
CALR	19p13.13	-5.88284	1.3989e-195	Down
FAM35A	10q23.2	-4.37759	2.68751e-195	Down
STAG1	3q22.3	5.49191	2.70034e-195	Up
TPRG1L	1p36.32	-5.5399	2.94064e-195	Down
TMEM170A	16q23.1	-7.46532	3.0294e-195	Down
OSGIN1	16q23.3	3.53112	4.475e-195	Up
LIAS	4p14	4.5137	4.85983e-195	Up
MGAT2	14q21.3	4.40173	7.77168e-195	Up
ATP2A1	16p11.2	10.5167	8.17853e-195	Up
MT-ND1	mitochondria	-4.80221	8.41618e-195	Down
SURF1	9q34.2	-3.4055	8.41618e-195	Down
MAP3K7	6q15	-6.22785	9.48316e-195	Down
CASP4	11q22.3	-3.65468	9.60471e-195	Down
HK3	5q35.2	-6.89453	9.61537e-195	Down
TOM1L2	17p11.2	-4.02782	1.50944e-194	Down
ANKS6	9q22.33	-2.90249	1.65446e-194	Down
PYCR2	1q42.12	-3.90324	1.98542e-194	Down
PRPF3	1q21.2	3.82338	2.079e-194	Up
NEK5	13q14.3	6.12632	2.10791e-194	Up
HSD17B12	11p11.2	-3.08115	2.96603e-194	Down
GSDMC	8q24.21	7.72977	4.25335e-194	Up
ANXA2	15q22.2	-6.30498	4.71322e-194	Down
SNRPD2	19q13.2-q13.3	-4.69862	6.27114e-194	Down
HNRNPAB	5q35.3	-3.25905	6.50553e-194	Down
RHBDF2	17q25.1	-3.59479	8.06032e-194	Down
SKA1	18q21.1	4.7882	1.06444e-193	Up
ILF2	1q21.3	-4.85465	1.20062e-193	Down
DHRSX	Xp22.33 and Yp11.2	3.81667	1.51874e-193	Up
RNPEPL1	2q37.3	-3.19772	1.81144e-193	Down
ZNF562	19p13.2	-4.7085	2.3002e-193	Down
VWDE	7p21.3	6.51689	2.76247e-193	Up
FGFBP1	4p15.32	5.67369	2.78553e-193	Up
PTPRF	1p34.2	-3.24603	2.90029e-193	Down
CD8B	2p11.2	5.87639	3.4229e-193	Up
HERC3	4q22.1	-6.82568	3.49229e-193	Down
LRMDA	10q22.2-q22.3	-5.15406	4.70459e-193	Down
AL157392.3		-4.34978	7.00728e-193	Down
ANXA8L1	10q11.22	-4.35958	8.93817e-193	Down
ARMC2	6q21	6.11891	9.85365e-193	Up
CAMSAP1	9q34.3	-7.62329	9.90751e-193	Down
C16orf89	16p13.3	-7.14097	1.56338e-192	Down
ANKRD20A5P	18p11.21	7.21336	2.73129e-192	Up
TMEM203	9q34.3	-2.38365	3.46285e-192	Down
ABHD17C	15q25.1	-5.79775	4.57403e-192	Down
SAP30L	5q33.2	-6.60653	5.85034e-192	Down
RABL3	3q13.33	-5.2771	6.00791e-192	Down
CYP27C1	2q14.3	9.29135	6.21444e-192	Up
MNDA	1q23.1	-5.85045	1.20121e-191	Down
ITGB2	21q22.3	-3.50063	1.30144e-191	Down
GLE1	9q34.11	2.80672	1.30563e-191	Up
PAQR6	1q22	6.78109	1.64477e-191	Up
PDE3B	11p15.2	3.47853	1.67625e-191	Up
GBP4	1p22.2	-7.27623	2.27728e-191	Down
M1AP	2p13.1	5.34131	2.76114e-191	Up
SLCO3A1	15q26.1	-2.47998	3.21509e-191	Down
MTMR12	5p13.3	-4.0649	3.76338e-191	Down
DYNLT3	Xp11.4	-6.21134	4.30096e-191	Down
TPRKB	2p13.1	2.71622	4.37421e-191	Up
MCU	10q22.1	-3.80347	5.09549e-191	Down
RPH3AL	17p13.3	-3.95124	5.10248e-191	Down
NDUFB9	8q24.13	-7.11211	1.33652e-190	Down
CGGBP1	3p11.1	-7.82914	1.41021e-190	Down
BLK	8p23.1	6.3887	1.75839e-190	Up
SLC4A5	2p13.1	5.69894	2.04833e-190	Up
ZNF271P	18q12.2	-4.10493	2.17773e-190	Down
UNC119B	12q24.31	-5.61515	2.33443e-190	Down
SLC25A34	1p36.21	6.87422	2.37316e-190	Up
HCAR1	12q24.31	7.19396	2.56292e-190	Up
JOSD2	19q13.33	-4.85698	2.86459e-190	Down
AC034236.1		4.47551	5.39558e-190	Up
TACO1	17q23.3	3.07365	5.70379e-190	Up
TMEM69	1p34.1	-3.4198	6.2289e-190	Down
RASSF9	12q21.31	-5.47594	7.08902e-190	Down
GRIP2	3p25.1	7.72764	8.68034e-190	Up
PTOV1-AS2	19q13.33	6.15113	8.72157e-190	Up
SMAD6	15q22.31	-4.07176	9.67611e-190	Down
MED13L	12q24.21	-3.62034	9.72187e-190	Down
LATS1	6q25.1	-4.67	1.17889e-189	Down
KLHDC1	14q21.3	6.06826	2.07215e-189	Up
TMEM108	3q22.1	-5.6524	2.43335e-189	Down
DNAJB2	2q35	-3.43085	2.49777e-189	Down
NDN	15q11.2	-4.13896	3.82778e-189	Down
SNRNP25	16p13.3	-4.45668	4.50831e-189	Down
MEI1	22q13.2	7.24001	5.13525e-189	Up
TRAP1	16p13.3	-5.17914	6.84782e-189	Down
IPO8	12p11.21	-6.38905	7.57806e-189	Down
TNFRSF21	6p12.3	-5.09506	8.45619e-189	Down
EXOC6B	2p13.2	3.12674	1.28354e-188	Up
WASHC5	8q24.13	-5.39682	1.99851e-188	Down
STAT2	12q13.3	-4.16884	2.44853e-188	Down
BTF3	5q13.2	-2.96536	3.14413e-188	Down
GALNT11	7q36.1	-3.17744	3.45032e-188	Down
PPP1R12C	19q13.42	-2.3514	4.15942e-188	Down
ZNF140	12q24.33	-3.51042	4.58255e-188	Down
CARMIL2	16q22.1	5.76308	4.64339e-188	Up
GPC3	Xq26.2	-6.04783	7.6216e-188	Down
POMP	13q12.3	-2.36246	1.12769e-187	Down
BEX3	Xq22.2	3.37406	1.36337e-187	Up
TTYH3	7p22.3	-4.49085	1.74402e-187	Down
ZNF704	8q21.13	-8.42337	2.0148e-187	Down
MYOF	10q23.33	-3.25253	2.25679e-187	Down
ZNF746	7q36.1	-6.42981	2.59858e-187	Down
ZNF438	10p11.23	-3.10029	2.92615e-187	Down
DDX39B	6p21.33	-4.16135	3.81277e-187	Down
FRG1HP	9p11.2	-3.97341	4.23506e-187	Down
C1orf115	1q41	-2.42398	5.77402e-187	Down
FRMD6	14q22.1	-3.73425	6.00487e-187	Down
NBR2	17q21.31	4.99494	8.48703e-187	Up
JUN	1p32.1	-3.51452	1.18147e-186	Down
PLCXD1	Xp22.33 and Yp11.32	-6.62639	1.18515e-186	Down
ZNF585A	19q13.12	-3.45063	1.2505e-186	Down
NUF2	1q23.3	5.84198	1.60492e-186	Up
VWA3B	2q11.2	5.74332	1.69205e-186	Up
TBRG1	11q24.2	-6.13698	2.25991e-186	Down
GALM	2p22.1	-5.02354	2.5934e-186	Down
TXNDC12	1p32.3	-5.76853	4.804e-186	Down
C16orf46	16q23.2	8.81497	5.2657e-186	Up
SRSF10	1p36.11	-2.27308	5.90105e-186	Down
THAP12	11q13.5	-7.06293	8.67366e-186	Down
TMEM99	17q21.2	3.82212	1.14174e-185	Up
RANBP2	2q13	-2.97645	1.77687e-185	Down
PYGO2	1q21.3	-1.96063	1.97984e-185	Down
CCDC155	19q13.33	7.50757	3.51654e-185	Up
FGFR1OP	6q27	-4.43742	4.90632e-185	Down
NCMAP	1p36.11	-6.35263	5.25894e-185	Down
GCC2	2q12.3	-3.26526	5.34727e-185	Down
C1orf74	1q32.2	5.98071	5.57433e-185	Up
PRELP	1q32.1	-3.99602	5.64515e-185	Down
RHBDL3	17q11.2	7.9197	5.64515e-185	Up
SYAP1	Xp22.2	-2.85632	7.36722e-185	Down
CYP27A1	2q35	-6.27653	7.80989e-185	Down
GYG1	3q24	-6.84811	1.12766e-184	Down
DIRAS1	19p13.3	6.2281	1.37881e-184	Up
DLGAP5	14q22.3	7.528	1.56047e-184	Up
CNOT10	3p22.3	-5.87401	1.75838e-184	Down
TERF2IP	16q23.1	-4.87964	2.63755e-184	Down
2020-03-06	22q13.31	-2.75009	2.83884e-184	Down
HS1BP3	2p24.1	-2.68561	4.08545e-184	Down
MRPL36	5p15.33	-3.96405	4.1943e-184	Down
LMBRD1	6q13	-7.7258	4.26601e-184	Down
PATJ	1p31.3	-5.35462	5.03612e-184	Down
SFTPA1	10q22.3	-6.63748	5.12189e-184	Down
ELMSAN1	14q24.3	-4.80042	5.42098e-184	Down
CYSLTR1	Xq21.1	3.74459	6.93745e-184	Up
PRRC2B	9q34.13	-2.71814	7.36836e-184	Down
IPO13	1p34.1	-4.84141	8.42765e-184	Down
P3H1	1p34.2	3.5242	8.63466e-184	Up
ATF7IP	12p13.1	-2.86041	1.98121e-183	Down
S100A11	1q21.3	-3.77228	2.4147e-183	Down
KIAA1191	5q35.2	-4.95578	2.44781e-183	Down
PLEKHG5	1p36.31	-5.16771	2.62669e-183	Down
MYADM	19q13.42	-6.70372	3.71456e-183	Down
LCAT	16q22.1	-4.85402	6.37634e-183	Down
GTSF1	12q13.13	7.75078	6.38574e-183	Up
MICAL2	11p15.3	-3.19699	7.08417e-183	Down
MT1X	16q13	-5.24263	7.57752e-183	Down
CPAMD8	19p13.11	-2.88902	1.07082e-182	Down
ZNF347	19q13.42	-5.78109	2.31711e-182	Down
RPS6KA3	Xp22.12	-6.34983	5.12283e-182	Down
ASB7	15q26.3	-3.63512	6.54647e-182	Down
MPHOSPH6	16q23.3	4.29439	6.62822e-182	Up
HNRNPA3	2q31.2	-2.87333	7.98031e-182	Down
IMP3	15q24.2	2.36575	8.75932e-182	Up
HNRNPR	1p36.12	-4.40813	1.37919e-181	Down
SLCO5A1	8q13.3	5.95851	1.67465e-181	Up
MOSPD2	Xp22.2	4.16287	1.78847e-181	Up
KCNIP2	10q24.32	5.77842	2.4533e-181	Up
CDC73	1q31.2	-5.65868	3.13198e-181	Down
SLC37A1	21q22.3	-2.837	3.23585e-181	Down
PHYHD1	9q34.11	3.18165	3.98143e-181	Up
ATF3	1q32.3	-6.26228	7.57522e-181	Down
LOXL4	10q24.2	3.39837	8.11065e-181	Up
QTRT1	19p13.3	-4.34656	8.15438e-181	Down
MAFK	7p22.3	-3.64083	9.51347e-181	Down
MAP1S	19p13.12	-7.23994	1.17159e-180	Down
FRMD5	15q15.3	6.62277	1.30252e-180	Up
CAMSAP2	1q32.1	-5.09837	2.18927e-180	Down
ZNF566	19q13.12	-4.34456	2.89979e-180	Down
DEPDC4	12q23.1	6.91789	3.4074e-180	Up
AGL	1p21.2	-2.58253	3.97061e-180	Down
PLPP3	1p32.2	-2.42044	4.29925e-180	Down
DPH3	3p25.1	-2.39903	7.36238e-180	Down
IL2RA	10p15.1	5.38513	9.92234e-180	Up
HPRT1	Xq26.2-q26.3	-3.99901	1.1608e-179	Down
PAX9	14q13.3	8.2964	1.50169e-179	Up
SERGEF	11p15.1	3.54614	1.90658e-179	Up
CCDC69	5q33.1	-3.24874	2.0751e-179	Down
SPECC1	17p11.2	-5.78121	2.88311e-179	Down
DPYS	8q22.3	9.65077	2.97919e-179	Up
KCNH6	17q23.3	6.78932	4.02227e-179	Up
RICTOR	5p13.1	-2.11214	4.15349e-179	Down
INVS	9q31.1	2.83047	4.36339e-179	Up
DPH6	15q14	4.02603	7.21817e-179	Up
SF3A3	1p34.3	-6.00923	7.23753e-179	Down
SFI1	22q12.2	-4.15512	8.4984e-179	Down
DARS2	1q25.1	3.90587	1.02892e-178	Up
COL4A1	13q34	-6.32781	1.09149e-178	Down
INPP1	2q32.2	-4.49753	1.09818e-178	Down
SRGAP2C	1p11.2	-5.17971	1.10174e-178	Down
IP6K1	3p21.31	-6.15922	1.12176e-178	Down
ZNF335	20q13.12	4.64903	1.78109e-178	Up
IFITM2	11p15.5	-2.94253	1.95113e-178	Down
PPP1R9A	7q21.3	-5.60855	2.08323e-178	Down
ABCA1	9q31.1	-3.33431	2.13708e-178	Down
C6orf120	6q27	-4.07555	2.2139e-178	Down
FNIP1	5q31.1	-2.61751	7.47115e-178	Down
RPS6	9p22.1	-5.09335	9.0347e-178	Down
ADIPOR1	1q32.1	-2.60956	1.31619e-177	Down
TTC21A	3p22.2	6.1218	1.55401e-177	Up
FLOT1	6p21.33	-2.01692	2.42348e-177	Down
HSPA4	5q31.1	-7.57757	3.35602e-177	Down
SLC41A1	1q32.1	-6.80791	4.47308e-177	Down
NUDT16	3q22.1	-3.12508	5.95186e-177	Down
RPS3	11q13.4	-6.36524	6.76747e-177	Down
ATF6	1q23.3	-2.17942	7.33452e-177	Down
FLNB	3p14.3	-2.53588	7.54888e-177	Down
RPL13	16q24.3	-3.09695	8.58034e-177	Down
SSR1	6p24.3	-4.54541	1.19835e-176	Down
CD53	1p13.3	-2.15955	1.45797e-176	Down
ZNHIT3	17q12	-2.97927	1.54628e-176	Down
NFIA	1p31.3	-4.39123	2.21958e-176	Down
SYNPO2L	10q22.2	5.65668	2.67952e-176	Up
FAU	11q13.1	-3.70045	2.86223e-176	Down
TRIM32	9q33.1	3.0951	3.13373e-176	Up
SELENOS	15q26.3	-2.58853	3.55922e-176	Down
CTDSP1	2q35	-3.71251	4.93794e-176	Down
RABGAP1L	1q25.1	-7.43269	5.33273e-176	Down
EPG5	18q12.3-q21.1	-2.09628	7.59887e-176	Down
ABHD18	4q28.2	4.00686	1.49546e-175	Up
RPL26	17p13.1	-4.97075	1.80914e-175	Down
TICRR	15q26.1	6.08868	2.26832e-175	Up
KIF18A	11p14.1	5.45771	2.57881e-175	Up
WDR19	4p14	-5.105	2.67315e-175	Down
CCDC142	2p13.1	5.56851	3.08337e-175	Up
CDK5RAP2	9q33.2	-4.30066	3.1379e-175	Down
TKT	3p21.1	-2.91403	3.21397e-175	Down
TRUB2	9q34.11	-4.78415	4.09433e-175	Down
SCAI	9q33.3	-6.10623	4.87926e-175	Down
SIDT2	11q23.3	-4.13689	5.15398e-175	Down
FBN2	5q23.3	5.48869	7.55505e-175	Up
MBNL2	13q32.1	-4.04225	7.76038e-175	Down
ACTG2	2p13.1	-3.39853	9.0074e-175	Down
EIF2A	3q25.1	-3.84091	9.74068e-175	Down
C1orf198	1q42.2	-2.85242	1.02298e-174	Down
ADAM17	2p25.1	-1.92761	1.13578e-174	Down
CAVIN2	2q32.3	-3.78552	1.75516e-174	Down
TRPM2	21q22.3	3.87193	1.80491e-174	Up
WDTC1	1p36.11	-4.08301	1.94755e-174	Down
KRT18P34	3q25.31	6.59013	2.0366e-174	Up
TMED5	1p22.1	-2.121	2.32832e-174	Down
GGT7	20q11.22	2.88135	2.39217e-174	Up
ZKSCAN2	16p12.1	4.72335	3.15317e-174	Up
ULBP3	6q25.1	4.87786	3.216e-174	Up
TEAD1	11p15.3	-4.56676	3.44826e-174	Down
CDKAL1	6p22.3	-3.51627	4.11913e-174	Down
CMTM5	14q11.2	6.5212	6.73618e-174	Up
ZBTB41	1q31.3	-4.82542	8.71801e-174	Down
KIF13A	6p22.3	3.84532	8.97149e-174	Up
OSTF1	9q21.13	-5.8047	1.23601e-173	Down
TOMM70	3q12.2	-3.80525	1.39008e-173	Down
ARL14EP	11p14.1	-7.07049	1.50558e-173	Down
NMNAT1	1p36.22	-3.50916	1.8389e-173	Down
SLC27A4	9q34.11	-3.20446	2.26186e-173	Down
C11orf74	11p12	4.71829	2.61652e-173	Up
DENND4A	15q22.31	3.15998	3.01856e-173	Up
ESCO1	18q11.2	-4.7522	3.36889e-173	Down
SPPL3	12q24.31	-5.03037	3.92262e-173	Down
CREBRF	5q35.1	-5.93251	6.99509e-173	Down
FAM220A	7p22.1	-3.05085	7.45872e-173	Down
MTR	1q43	-5.95037	8.32158e-173	Down
PM20D2	6q15	-4.97252	1.86213e-172	Down
EDA	Xq13.1	4.70693	2.05959e-172	Up
MCTP2	15q26.2	-2.46249	2.10419e-172	Down
SLC39A8	4q24	-7.05975	2.25093e-172	Down
GSTO1	10q25.1	-4.14121	2.6369e-172	Down
DHX9	1q25.3	-2.09524	2.92011e-172	Down
HEXIM2	17q21.31	6.36496	3.42986e-172	Up
SSB	2q31.1	-3.37959	4.26986e-172	Down
CAB39	2q37.1	-5.55305	4.80906e-172	Down
ZNF514	2q11.1	-4.19411	5.01329e-172	Down
DGCR6	22q11.21	4.17839	6.0351e-172	Up
FLI1	11q24.3	-2.39383	6.31142e-172	Down
SPDYA	2p23.2	7.3086	8.24694e-172	Up
PLP1	Xq22.2	7.45406	1.07044e-171	Up
ASS1	9q34.11	-4.55388	1.17912e-171	Down
WDR49	3q26.1	5.48663	1.19067e-171	Up
GLMN	1p22.1	4.50576	1.34688e-171	Up
SIK3	11q23.3	-3.78432	1.73109e-171	Down
RP9	7p14.3	6.6285	2.0636e-171	Up
GNRH1	8p21.2	7.0291	2.70423e-171	Up
ADAMTS13	9q34.2	5.10403	2.86261e-171	Up
SLC19A2	1q24.2	-4.83685	2.96259e-171	Down
SLC35F3	1q42.2	5.66032	9.46496e-171	Up
RNASEK-C17orf49	17p13.1	6.58314	1.37519e-170	Up
MACF1	1p34.3	-5.28103	1.39318e-170	Down
USP7	16p13.2	-7.00463	1.40788e-170	Down
SRP68	17q25.1	-2.1801	1.43916e-170	Down
ANO6	12q12	-2.95851	1.82115e-170	Down
PPRC1	10q24.32	-3.05911	2.09124e-170	Down
GPX4	19p13.3	-2.75237	2.48663e-170	Down
EMP3	19q13.33	3.24618	2.54109e-170	Up
E2F5	8q21.2	3.77166	3.07127e-170	Up
WDR25	14q32.2	-2.72105	6.60426e-170	Down
LBX2-AS1	2p13.1	-3.52672	7.69618e-170	Down
NDUFV1	11q13.2	-5.15198	8.24595e-170	Down
UBQLN4	1q22	-4.24047	1.27221e-169	Down
MRPL21	11q13.3	-2.92914	1.29455e-169	Down
APP	21q21.3	-9.09907	1.3786e-169	Down
BCO1	16q23.2	6.72995	1.62419e-169	Up
BCAS3	17q23.2	-2.44592	1.92314e-169	Down
ZNF382	19q13.12	4.71773	2.04034e-169	Up
IHH	2q35	5.99358	2.30304e-169	Up
SNRPG	2p13.3	-2.41641	2.64838e-169	Down
SSH3	11q13.2	-2.41146	3.8208e-169	Down
MEIS3P1	17p12	4.86365	4.26512e-169	Up
FOXP4	6p21.1	-3.86216	4.686e-169	Down
DDR2	1q23.3	-5.07485	4.99785e-169	Down
SCD5	4q21.22	-4.31469	5.27875e-169	Down
GPRASP1	Xq22.1	7.5626	5.36435e-169	Up
MCM3AP	21q22.3	-3.74206	9.5337e-169	Down
MVD	16q24.2	3.37459	9.82102e-169	Up
ZNF414	19p13.2	3.24295	9.89579e-169	Up
ABCA4	1p22.1	4.92247	1.02083e-168	Up
WDR33	2q14.3	-7.57193	1.07704e-168	Down
ZNF44	19p13.2	-5.24757	1.26031e-168	Down
DYNC2LI1	2p21	2.44278	1.29088e-168	Up
MAGEF1	3q27.1	-4.33897	1.46894e-168	Down
ZFP36	19q13.2	-4.05709	1.50412e-168	Down
COL6A2	21q22.3	-6.0648	1.86446e-168	Down
ZNF138	7q11.21	7.79172	3.09365e-168	Up
TEF	22q13.2	-2.44758	3.24904e-168	Down
IQGAP2	5q13.3	-5.8158	3.31888e-168	Down
PRR16	5q23.1	5.93844	3.5866e-168	Up
MRFAP1	4p16.1	-8.3156	4.23396e-168	Down
SAP30BP	17q25.1	-3.51182	4.57704e-168	Down
VEGFD	Xp22.2	-5.5073	5.30242e-168	Down
UTP11	1p34.3	-3.84281	5.7734e-168	Down
PCDHB8	5q31.3	5.59317	8.0406e-168	Up
MCM3AP-AS1	21q22.3	5.03955	9.01647e-168	Up
RAB4B	19q13.2	-4.00158	9.07801e-168	Down
GPR82	Xp11.4	8.59542	1.09484e-167	Up
RPL14P1	12q14.2	4.95998	1.27754e-167	Up
CNTNAP3B	9p11.2	6.25661	1.34659e-167	Up
TADA1	1q24.1	-4.60852	1.74188e-167	Down
GLUL	1q25.3	-8.01101	1.98462e-167	Down
MRPL1	4q21.1	-4.94304	2.05344e-167	Down
ANKH	5p15.2	-2.66563	2.26525e-167	Down
ACYP2	2p16.2	3.4026	3.47052e-167	Up
PREPL	2p21	1.96253	4.10832e-167	Up
FAM169A	5q13.3	11.5076	5.19654e-167	Up
ZNF576	19q13.31	4.17708	5.77823e-167	Up
XPO6	16p12.1	-5.96738	7.13195e-167	Down
FBXO30	6q24.3	-6.58119	7.22163e-167	Down
CLCNKB	1p36.13	7.74144	8.31598e-167	Up
ATP13A3	3q29	-7.79037	8.49451e-167	Down
CAST	5q15	-4.76736	1.17218e-166	Down
MAGED1	Xp11.22	-2.08586	1.18171e-166	Down
DNPEP	2q35	-5.68682	1.19387e-166	Down
CROCCP2	1p36.13	-4.85748	1.44583e-166	Down
UBA3	3p14.1	3.53141	1.45251e-166	Up
SMARCA5	4q31.21	-5.66177	1.9396e-166	Down
TMPRSS4	11q23.3	6.26002	2.12801e-166	Up
PAPSS2	10q23.2-q23.31	-5.78804	2.49802e-166	Down
JAG2	14q32.33	-6.06193	2.53639e-166	Down
WDR41	5q13.3-q14.1	-4.77998	2.59703e-166	Down
TNFSF18	1q25.1	5.92304	3.34477e-166	Up
USP12	13q12.13	-2.88861	4.12953e-166	Down
METTL15P1	3q25.31	5.76853	6.97186e-166	Up
LRMP	12p12.1	-3.47414	9.32003e-166	Down
GOLGB1	3q13.33	-4.46184	9.85597e-166	Down
TOR3A	1q25.2	-4.68733	1.10048e-165	Down
ADAMTSL1	9p22.2-p22.1	4.41288	1.16941e-165	Up
ARRB2	17p13.2	-5.77237	1.29138e-165	Down
IFNGR2	21q22.11	-2.98027	1.30799e-165	Down
CLEC4F	2p13.3	7.59624	1.32501e-165	Up
CCDC148	2q24.1	6.69271	1.34629e-165	Up
IL13RA2	Xq23	5.45736	1.39343e-165	Up
EPCAM	2p21	-4.73403	2.17935e-165	Down
AQP5	12q13.12	-3.65378	2.31689e-165	Down
ZC3H6	2q14.1	-2.52625	2.98391e-165	Down
MT1G	16q13	6.1122	3.20683e-165	Up
LRRK2	12q12	-7.97556	3.63162e-165	Down
ZNF667-AS1	19q13.43	4.12578	3.64914e-165	Up
CIZ1	9q34.11	3.44955	4.04823e-165	Up
KIF23	15q23	4.69518	4.04823e-165	Up
WDR45B	17q25.3	-2.95347	5.31474e-165	Down
NPIPB3	16p12.2	6.6476	5.56057e-165	Up
IKBIP	12q23.1	-6.16084	5.89863e-165	Down
HSD17B4	5q23.1	-3.35007	6.41698e-165	Down
MFSD14B	9q22.32	-2.45206	6.82956e-165	Down
BACH1	21q21.3	-2.16733	6.89845e-165	Down
UBAC1	9q34.3	-2.21381	8.38707e-165	Down
NOL3	16q22.1	-3.16375	9.18347e-165	Down
ZNF358	19p13.2	5.87808	9.57456e-165	Up
SERF2	15q15.3	-3.32845	1.02837e-164	Down
DHX37	12q24.31	-4.54721	1.08815e-164	Down
BOD1	5q35.2	2.4838	1.95622e-164	Up
PPT1	1p34.2	-4.06361	2.69631e-164	Down
ARL17A	17q21.31	5.65098	3.47217e-164	Up
GLCE	15q23	-3.38917	3.90523e-164	Down
SETD9	5q11.2	4.56619	4.90573e-164	Up
SERPINB5	18q21.33	11.335	5.27465e-164	Up
SNF8	17q21.32	-8.1193	5.48976e-164	Down
ID4	6p22.3	-4.14646	8.21856e-164	Down
UNC45A	15q26.1	-4.39084	9.65619e-164	Down
PSMG3	7p22.3	-4.25945	1.16211e-163	Down
CYP2J2	1p32.1	5.2374	1.27494e-163	Up
SLCO2A1	3q22.1-q22.2	-6.45684	1.69455e-163	Down
MYO1C	17p13.3	-4.2056	2.19969e-163	Down
EPSTI1	13q14.11	-5.63488	2.62742e-163	Down
PCDH15	10q21.1	6.39359	2.67009e-163	Up
SREBF2	22q13.2	-2.98555	3.716e-163	Down
SNRNP200	2q11.2	-3.85832	4.01544e-163	Down
POU2F1	1q24.2	-2.78859	4.04913e-163	Down
TBCD	17q25.3	-3.56067	6.53117e-163	Down
CDT1	16q24.3	4.08123	8.18448e-163	Up
IL6ST	5q11.2	-4.60566	9.30344e-163	Down
TRMT2B	Xq22.1	-2.48348	1.02838e-162	Down
RNF185	22q12.2	-4.96575	1.9576e-162	Down
TBC1D15	12q21.1	-6.87757	2.24919e-162	Down
BZW2	7p21.1	3.17529	2.27645e-162	Up
ZDHHC3	3p21.31	-2.94647	2.59145e-162	Down
ACKR2	3p22.1	3.86445	4.1348e-162	Up
MATN3	2p24.1	-3.80693	4.19295e-162	Down
CABYR	18q11.2	6.19785	4.81681e-162	Up
C1QTNF2	5q33.3	3.77576	6.15241e-162	Up
PHF11	13q14.2	-2.7566	7.14685e-162	Down
NT5DC2	3p21.1	-3.05134	8.30008e-162	Down
PGBD5	1q42.13	4.67647	9.11231e-162	Up
GABBR1	6p22.1	-4.14134	1.03303e-161	Down
CD244	1q23.3	4.5796	1.1343e-161	Up
DNAJC28	21q22.11	4.8239	1.13813e-161	Up
STAT5B	17q21.2	-2.65449	1.19718e-161	Down
RAB6B	3q22.1	3.94196	1.26884e-161	Up
UBE4B	1p36.22	-6.76811	1.36391e-161	Down
RPS7	2p25.3	-2.26507	2.49889e-161	Down
KIAA1211L	2q11.2	-5.03657	3.34631e-161	Down
ZNF141	4p16.3	4.11354	3.54218e-161	Up
MFSD2A	1p34.2	-5.29884	3.59229e-161	Down
GUCY1A1	4q32.1	-2.66983	3.85284e-161	Down
CAPRIN1	11p13	-2.31463	4.51872e-161	Down
TSGA10	2q11.2	3.80697	9.00449e-161	Up
ARSJ	4q26	-4.20794	9.5706e-161	Down
SLC6A20	3p21.31	-3.92073	9.66379e-161	Down
PLEKHA8P1	12q12	3.81231	1.1087e-160	Up
METAP1D	2q31.1	6.42742	1.65435e-160	Up
AL139407.1		5.64138	1.68505e-160	Up
RXRG	1q23.3	3.91792	2.16659e-160	Up
COX4I1	16q24.1	-3.41053	2.32452e-160	Down
GRHPR	9p13.2	-2.70763	2.71713e-160	Down
L3MBTL3	6q23.1	4.48322	3.46747e-160	Up
LMTK3	19q13.33	4.15933	3.80028e-160	Up
CLMN	14q32.13	-3.99823	4.76855e-160	Down
CDC25A	3p21.31	5.83916	4.84445e-160	Up
JCHAIN	4q13.3	-8.02241	5.00352e-160	Down
ADAMTS14	10q22.1	4.84046	5.15322e-160	Up
KLB	4p14	4.42935	5.27801e-160	Up
GGA3	17q25.1	-3.37415	5.30641e-160	Down
NEPRO	3q13.2	-3.2102	5.55273e-160	Down
WIPF3	7p14.3	6.38008	5.7208e-160	Up
CARD19	9q22.31	-4.71843	5.92246e-160	Down
ROBO4	11q24.2	-5.70649	6.28425e-160	Down
SNHG17	20q11.23	-4.66099	7.72165e-160	Down
CXorf36	Xp11.3	4.14619	8.71407e-160	Up
CCND2	12p13.32	-2.34938	1.06484e-159	Down
FMN2	1q43	4.69859	1.12208e-159	Up
CDC42BPG	11q13.1	-2.78381	1.32155e-159	Down
DCTN3	9p13.3	-3.8813	1.36214e-159	Down
CXorf38	Xp11.4	-6.4742	1.46735e-159	Down
SORT1	1p13.3	-4.83481	1.62618e-159	Down
OPTN	10p13	-5.85002	1.7016e-159	Down
PUM1	1p35.2	-2.13091	1.87987e-159	Down
GPATCH4	1q22-q23.1	4.35819	2.04962e-159	Up
PIGA	Xp22.2	-3.90031	2.05526e-159	Down
IFI6	1p35.3	-2.23652	2.38723e-159	Down
PFDN5	12q13.13	-4.24386	4.37137e-159	Down
PPP1CA	11q13.2	-2.91655	4.8785e-159	Down
TP53INP1	8q22.1	-4.59304	7.00288e-159	Down
CD3EAP	19q13.32	5.0872	1.09868e-158	Up
BAP1	3p21.1	2.31755	1.14734e-158	Up
NUDCD2	5q34	3.20888	1.17519e-158	Up
MRS2	6p22.3	-4.48126	2.35465e-158	Down
COL3A1	2q32.2	-5.36955	2.73799e-158	Down
RPS15A	16p12.3	-2.65984	3.59428e-158	Down
UQCRB	8q22.1	-3.11774	5.02615e-158	Down
RUNX2	6p21.1	4.42794	5.73504e-158	Up
MTRR	5p15.31	-3.91453	6.38542e-158	Down
SNRNP48	6p24.3	-2.29654	6.96213e-158	Down
AC074212.1		5.31261	1.03162e-157	Up
ZNF75D	Xq26.3	2.78871	1.03588e-157	Up
LSAMP	3q13.31	-2.93303	1.10996e-157	Down
PARP9	3q21.1	-2.34615	1.24259e-157	Down
TREML3P	6p21.1	7.51403	1.31479e-157	Up
HDAC11	3p25.1	-6.27416	1.36792e-157	Down
CD7	17q25.3	3.67479	1.6952e-157	Up
PDE12	3p14.3	-5.41814	1.70743e-157	Down
ALDH4A1	1p36.13	-4.21052	1.87599e-157	Down
EIF2S1	14q23.3	-4.89003	2.18415e-157	Down
IKBKE	1q32.1	-4.22763	2.36503e-157	Down
ZBTB21	21q22.3	-7.05904	2.36503e-157	Down
SRGAP2B	1q21.1	5.13217	2.71702e-157	Up
PTPN13	4q21.3	-2.83172	2.86446e-157	Down
ZNF281	1q32.1	-3.37894	8.69532e-157	Down
RPS10	6p21.31	-2.62519	9.18843e-157	Down
CAPN11	6p21.1	7.84896	9.8e-157	Up
SLC39A6	18q12.2	-2.90303	1.19135e-156	Down
C20orf96	20p13	-4.99665	1.43265e-156	Down
ORMDL3	17q21.1	-4.77858	1.48585e-156	Down
GAK	4p16.3	-5.2448	1.54534e-156	Down
BRIP1	17q23.2	5.3846	3.07354e-156	Up
KATNB1	16q21	-5.32296	3.09706e-156	Down
EI24	11q24.2	-4.78354	3.83879e-156	Down
OLFML2A	9q33.3	-3.0186	3.90881e-156	Down
SDF2	17q11.2	-5.08369	3.94736e-156	Down
ZMIZ2	7p13	-2.5642	3.96401e-156	Down
ENHO	9p13.3	5.30338	4.20947e-156	Up
BAHD1	15q15.1	-4.58686	4.69373e-156	Down
NUDT21	16q13	-2.87926	5.9711e-156	Down
NUDT6	4q28.1	5.98555	6.4286e-156	Up
MEGF11	15q22.31	4.21575	6.56021e-156	Up
IGSF21	1p36.13	4.81972	8.85728e-156	Up
ELOVL4	6q14.1	6.46629	8.93617e-156	Up
CTNNBIP1	1p36.22	-7.16422	1.1508e-155	Down
LIPT2	11q13.4	4.58043	1.20947e-155	Up
RBBP6	16p12.1	-3.67615	1.47548e-155	Down
CMAHP	6p22.3	2.79977	1.56272e-155	Up
XPNPEP2	Xq26.1	5.62721	1.63616e-155	Up
DENND2C	1p13.2	-3.64452	2.46855e-155	Down
UROS	10q26.2	-3.5542	2.60653e-155	Down
PTGR2	14q24.3	-3.3213	2.73626e-155	Down
CST6	11q13.1	-4.31628	2.94133e-155	Down
VPS25	17q21.31	3.91644	3.01981e-155	Up
ADAMTS1	21q21.3	-4.42306	3.73784e-155	Down
THNSL2	2p11.2	-5.47966	3.8848e-155	Down
P2RY13	3q25.1	-3.60532	4.5031e-155	Down
EMC7	15q14	-6.29033	4.72827e-155	Down
PRRT2	16p11.2	5.30685	4.77866e-155	Up
NRBF2	10q21.3	-5.14252	6.02962e-155	Down
SPACA9	9q34.13	3.93993	7.56116e-155	Up
ABCB7	Xq13.3	3.49265	9.24657e-155	Up
TRIM69	15q15-q21	-5.42641	1.23196e-154	Down
GOT2	16q21	-4.87276	1.25545e-154	Down
EGFL7	9q34.3	-4.72321	1.31829e-154	Down
CCDC66	3p14.3	2.96931	1.52368e-154	Up
NKD2	5p15.33	-5.8894	1.71134e-154	Down
LANCL3	Xp21.1	3.76107	2.41905e-154	Up
CD180	5q12.3	3.72356	2.43014e-154	Up
MED12	Xq13.1	-3.39637	3.20689e-154	Down
MERTK	2q13	-5.1105	3.2571e-154	Down
GUCY2D	17p13.1	7.99785	3.89487e-154	Up
ZNF780A	19q13.2	-4.96783	5.11264e-154	Down
MOBP	3p22.1	7.50716	5.11494e-154	Up
LDLRAP1	1p36.11	-5.72502	6.09815e-154	Down
MDH1B	2q33.3	5.11368	6.80733e-154	Up
VANGL2	1q23.2	-4.79264	8.26885e-154	Down
NBR1	17q21.31	-3.61183	8.99686e-154	Down
C18orf63	18q22.3	8.01445	1.035e-153	Up
ICOSLG	21q22.3	7.99128	1.58813e-153	Up
TMEM100	17q22	-3.24247	2.05964e-153	Down
CTDNEP1	17p13.1	-2.56996	2.99799e-153	Down
PCNX4	14q23.1	-3.79779	3.02586e-153	Down
DNAJB4	1p31.1	-6.7786	3.61395e-153	Down
SLC31A1	9q32	-2.36838	3.80381e-153	Down
RRP1	21q22.3	-5.19093	4.0305e-153	Down
FOPNL	16p13.11	2.41226	4.37829e-153	Up
FLG	1q21.3	8.8937	4.383e-153	Up
LRRFIP1	2q37.3	-4.19699	4.39144e-153	Down
TEPP	16q21	4.76662	5.82606e-153	Up
FRZB	2q32.1	-5.33994	6.33529e-153	Down
FGG	4q32.1	-4.90263	6.53837e-153	Down
SELENOT	3q25.1	-2.63642	1.20959e-152	Down
ERCC3	2q14.3	-1.98448	1.32862e-152	Down
LPP	3q27.3-q28	-2.42941	1.40555e-152	Down
ADAMTS10	19p13.2	-4.41322	1.50044e-152	Down
PARG	10q11.23	-5.16654	1.55535e-152	Down
GIMAP8	7q36.1	-4.41605	1.6373e-152	Down
FNBP1L	1p22.1	-4.01925	1.68325e-152	Down
DNAJB12	10q22.1	-1.74307	1.83635e-152	Down
SCN3A	2q24.3	6.3254	3.07776e-152	Up
BZW1P2	3q13.31	5.92038	3.14016e-152	Up
GLB1	3p22.3	-5.6029	3.24364e-152	Down
HNRNPA1	12q13.13	-3.64275	4.56071e-152	Down
CXCL6	4q13.3	7.26042	6.3097e-152	Up
DOCK6	19p13.2	-2.87545	1.25997e-151	Down
SPRY1	4q28.1	-3.90891	1.26187e-151	Down
SSBP3	1p32.3	-4.63026	1.27411e-151	Down
SELENOI	2p23.3	-5.6695	1.353e-151	Down
MED9	17p11.2	-2.58591	1.84331e-151	Down
AC107956.1		6.24883	1.88101e-151	Up
LY6H	8q24.3	7.03469	1.92758e-151	Up
MAMSTR	19q13.33	6.20566	1.95212e-151	Up
METTL2B	7q32.1	-2.59319	2.30313e-151	Down
CBLN3	14q12	4.68776	2.72916e-151	Up
ADAMTSL3	15q25.2	-3.87527	2.80682e-151	Down
CDC42EP3	2p22.2	-2.75565	3.15122e-151	Down
SPRED1	15q14	-3.39001	4.41888e-151	Down
STT3A	11q24.2	-2.40281	5.60311e-151	Down
MYO18A	17q11.2	-2.10294	5.61564e-151	Down
PAPSS1	4q25	-3.80219	6.00793e-151	Down
RSPH10B	7p22.1	4.70321	9.05375e-151	Up
POLD4	11q13.2	2.70615	1.00053e-150	Up
THSD4	15q23	-3.85023	1.04274e-150	Down
ZKSCAN5	7q22.1	4.71721	1.25343e-150	Up
AGPAT5	8p23.1	3.49084	1.3057e-150	Up
GORAB	1q24.2	-4.14976	1.57435e-150	Down
RPP38	10p13	-2.5552	1.91804e-150	Down
CKAP2	13q14.3	4.57372	2.41158e-150	Up
TVP23B	17p11.2	4.32727	4.50254e-150	Up
FKBP1B	2p23.3	4.08105	4.53878e-150	Up
DENND5B	12p11.21	6.52681	5.25105e-150	Up
DNAJB1	19p13.12	-3.33226	5.66051e-150	Down
PCLAF	15q22.31	5.29355	5.7699e-150	Up
PITPNA	17p13.3	-2.21322	5.94616e-150	Down
MTTP	4q23	6.9197	6.23871e-150	Up
DUSP1	5q35.1	-6.19423	6.42673e-150	Down
ARPP19	15q21.2	-2.46427	6.54783e-150	Down
LAMTOR5	1p13.3	-7.35204	6.96691e-150	Down
RPTOR	17q25.3	2.15347	7.54046e-150	Up
AP000769.1		6.22015	7.95267e-150	Up
C16orf72	16p13.2	3.10392	8.62715e-150	Up
ABHD2	15q26.1	-4.4628	1.06764e-149	Down
BICDL2	16p13.3	-3.06987	1.13478e-149	Down
COPS2	15q21.1	-3.69603	1.64709e-149	Down
PREB	2p23.3	-1.91996	1.69378e-149	Down
HIRIP3	16p11.2	-3.29488	1.77692e-149	Down
AGTRAP	1p36.22	3.48936	2.17139e-149	Up
CADPS	3p14.2	6.05544	2.1827e-149	Up
CCT7	2p13.2	-2.1853	2.51064e-149	Down
PIM3	22q13.33	-2.84828	2.67763e-149	Down
RPL21P119	16p13.2	5.98257	3.34645e-149	Up
SUMF2	7p11.2	-2.02549	3.49802e-149	Down
ZNF766	19q13.41	-1.6862	3.8259e-149	Down
WWP2	16q22.1	-3.10843	3.98286e-149	Down
PKN1	19p13.12	-2.0804	4.10052e-149	Down
DLAT	11q23.1	-4.62746	4.21106e-149	Down
PLEKHA2	8p11.22	-4.98361	4.39321e-149	Down
HELLS	10q23.33	3.51659	5.86971e-149	Up
RFESD	5q15	5.70188	6.63434e-149	Up
CENPF	1q41	4.88914	7.43063e-149	Up
FCRL2	1q23.1	6.91283	1.26812e-148	Up
CDH2	18q12.1	6.19805	1.69481e-148	Up
VASN	16p13.3	-2.35584	1.73702e-148	Down
TAF1	Xq13.1	-1.93295	1.83724e-148	Down
COL4A3	2q36.3	-4.18364	2.19028e-148	Down
GPATCH3	1p36.11	2.89472	2.2019e-148	Up
CLDN10	13q32.1	7.06009	2.47054e-148	Up
EMILIN2	18p11.32-p11.31	-5.0485	2.48341e-148	Down
APEH	3p21.31	-2.75174	3.12346e-148	Down
KDELC2	11q22.3	-5.13997	3.15808e-148	Down
CCDC141	2q31.2	-4.24836	3.35634e-148	Down
MX2	21q22.3	-3.17934	3.87929e-148	Down
C1orf127	1p36.22	5.6645	5.69808e-148	Up
MT-CO1	mitochondria	-9.52813	6.23725e-148	Down
ANKRD37	4q35.1	-2.68266	7.06551e-148	Down
RALB	2q14.2	-1.88097	8.50334e-148	Down
TRMT44	4p16.1	2.6501	8.92316e-148	Up
GIGYF1	7q22.1	-2.64103	1.6401e-147	Down
UBE2E1	3p24.2	-2.69807	1.94703e-147	Down
KRT87P	12q13.13	4.45981	2.02439e-147	Up
KCNS3	2p24.2	-2.92973	2.07244e-147	Down
SELENBP1	1q21.3	-2.27736	2.33976e-147	Down
TCF12	15q21.3	-1.69782	2.43986e-147	Down
UBLCP1	5q33.3	-3.31143	2.87873e-147	Down
SPRYD4	12q13.3	-5.55359	2.89389e-147	Down
ART5	11p15.4	4.03302	3.188e-147	Up
GPR18	13q32.3	7.15684	3.28445e-147	Up
ATP6V1B2	8p21.3	-2.65362	4.18729e-147	Down
GLUD1	10q23.2	-2.4254	4.31868e-147	Down
CILP	15q22.31	4.91704	4.45762e-147	Up
TRA2A	7p15.3	-6.01941	7.04709e-147	Down
CAPZA2	7q31.2	-2.9986	7.46807e-147	Down
CARM1	19p13.2	-4.5306	7.74344e-147	Down
FAM117A	17q21.33	-4.12	9.80267e-147	Down
UNC13A	19p13.11	8.99305	1.0862e-146	Up
KDM2A	11q13.2	-3.17788	2.20348e-146	Down
CDK1	10q21.2	4.60851	2.20869e-146	Up
ETS1	11q24.3	-2.55389	2.47054e-146	Down
DUSP2	2q11.2	-3.76506	2.47268e-146	Down
SLC27A2	15q21.2	6.41649	2.5215e-146	Up
PNPLA7	9q34.3	2.71623	2.97901e-146	Up
CCDC150	2q33.1	6.84431	3.0882e-146	Up
CHMP4C	8q21.13	-4.18437	3.38402e-146	Down
SCEL	13q22.3	-2.07629	4.16415e-146	Down
FILIP1	6q14.1	-2.28658	4.88847e-146	Down
LHX9	1q31.3	5.15693	5.05432e-146	Up
MED6	14q24.2	2.50042	5.6466e-146	Up
CAMKMT	2p21	5.79273	5.93276e-146	Up
ADAMDEC1	8p21.2	5.80516	7.68559e-146	Up
KCNQ1OT1	11p15.5	3.94284	1.02575e-145	Up
TRMT12	8q24.13	-4.24306	1.11439e-145	Down
PAQR7	1p36.11	3.325	1.48571e-145	Up
ZNF182	Xp11.23	-3.88076	2.04227e-145	Down
GINS3	16q21	3.753	2.09413e-145	Up
SYMPK	19q13.32	-3.1484	2.24726e-145	Down
HTRA1	10q26.13	-2.78382	2.27744e-145	Down
ANKRD36	2q11.2	4.20459	2.32105e-145	Up
SLC52A1	17p13.2	5.82007	2.32105e-145	Up
ATP6V1C2	2p25.1	5.48774	2.58521e-145	Up
APPL1	3p14.3	-5.54351	2.6074e-145	Down
GPR171	3q25.1	5.88012	3.12627e-145	Up
CPNE7	16q24.3	8.135	4.33777e-145	Up
AZI2	3p24.1	-4.3747	5.3642e-145	Down
GLYCTK	3p21.2	4.61319	8.36096e-145	Up
GINS2	16q24.1	7.12975	8.63241e-145	Up
MCC	5q22.2	-5.81504	9.47938e-145	Down
ILDR2	1q24.1	5.48707	1.18034e-144	Up
ARL4D	17q21.31	-5.24648	1.55495e-144	Down
RASA2	3q23	-1.8577	1.61797e-144	Down
HSPA6	1q23.3	4.48963	1.6687e-144	Up
FAM120AOS	9q22.31	3.18418	1.70404e-144	Up
PAK2	3q29	-6.38066	1.82526e-144	Down
EAF2	3q13.33	3.75439	2.45701e-144	Up
RAF1	3p25.2	-3.33372	2.95261e-144	Down
NPAS3	14q13.1	5.28101	4.95731e-144	Up
TK2	16q21	-4.16941	5.09455e-144	Down
ILF3	19p13.2	-2.30378	6.47237e-144	Down
DNAJA4	15q25.1	3.45855	6.92855e-144	Up
LAMA5	20q13.33	-2.98845	8.12986e-144	Down
STEAP2	7q21.13	-4.99681	8.37523e-144	Down
GMPPA	2q35	2.18666	8.74793e-144	Up
ATP10D	4p12	-2.87955	9.36252e-144	Down
CASD1	7q21.3	-2.00022	9.67009e-144	Down
DUOXA2	15q21.1	5.70075	9.7696e-144	Up
ZNF559	19p13.2	4.4986	1.42449e-143	Up
FARP1	13q32.2	-2.74452	1.43222e-143	Down
SYNC	1p35.1	-3.69359	1.57084e-143	Down
IGSF10	3q25.1	-3.93156	1.63335e-143	Down
SAPCD2	9q34.3	4.76969	2.31891e-143	Up
AC093297.2		-3.46513	2.45745e-143	Down
MEMO1	2p22.3	4.20542	2.90233e-143	Up
CBX2	17q25.3	6.80728	3.19523e-143	Up
SLFN12L	17q12	5.25394	3.31591e-143	Up
SLC25A51	9p13.2-p13.1	2.67856	3.37784e-143	Up
U73166.1		4.45186	3.42124e-143	Up
FAM3C2	Xp22.11	3.7133	3.98875e-143	Up
TAGLN2	1q23.2	-2.69698	5.62622e-143	Down
LRRC3	21q22.3	3.22138	5.66852e-143	Up
MFSD13A	10q24.32	2.89058	6.33447e-143	Up
TNFAIP8L2	1q21.3	-4.48439	6.68505e-143	Down
KCNN3	1q21.3	3.58911	7.34639e-143	Up
SLC25A35	17p13.1	-4.50273	7.70549e-143	Down
FYCO1	3p21.31	-3.98903	9.68048e-143	Down
GPR107	9q34.11	-2.69042	9.68929e-143	Down
ENY2	8q23.1	-1.8714	9.79845e-143	Down
GGPS1	1q42.3	-3.41625	9.93432e-143	Down
ERAP2	5q15	-2.84943	1.0723e-142	Down
CWF19L2	11q22.3	3.01031	2.15522e-142	Up
CLASP2	3p22.3	-2.41826	2.3441e-142	Down
NUDT16P1	3q22.1	-3.57864	2.48522e-142	Down
GEMIN6	2p22.1	3.61218	2.78372e-142	Up
TMEM192	4q32.3	2.68759	2.85554e-142	Up
WDR11	10q26.12	-1.89238	3.60794e-142	Down
BTBD2	19p13.3	-1.75665	3.82869e-142	Down
ZFP91	11q12.1	-3.53908	4.15164e-142	Down
RABIF	1q32.1	-3.8394	4.21695e-142	Down
RAP2C	Xq26.2	-3.32913	4.38064e-142	Down
HIST1H2BK	6p22.1	-3.38638	5.33334e-142	Down
PSPH	7p11.2	4.51171	5.44182e-142	Up
KDELC1	13q33.1	4.10112	5.72215e-142	Up
ITPRIPL1	2q11.2	8.43433	6.67304e-142	Up
MYO5B	18q	-3.75469	7.13385e-142	Down
SULF2	20q13.12	-5.02621	7.82445e-142	Down
TRPV2	17p11.2	-2.90314	8.18496e-142	Down
KLHDC9	1q23.3	4.15622	1.04047e-141	Up
FCN3	1p36.11	-3.98525	1.06314e-141	Down
WIPI2	7p22.1	-1.80912	1.5705e-141	Down
TMIGD2	19p13.3	9.62298	1.67078e-141	Up
TRPC3	4q27	4.92556	1.69743e-141	Up
MYRIP	3p22.1	4.0111	2.29979e-141	Up
NASP	1p34.1	-4.54416	2.37549e-141	Down
IDUA	4p16.3	-5.13916	2.56885e-141	Down
ZNF727	7q11.21	7.62247	3.01901e-141	Up
C9orf116	9q34.3	3.85103	3.28983e-141	Up
THUMPD3-AS1	3p25.3	3.23443	3.31767e-141	Up
NYAP1	7q22.1	7.33379	3.84594e-141	Up
KAZN	1p36.21	-3.90684	4.18509e-141	Down
ALDH1B1	9p13.1	-3.84894	5.52426e-141	Down
EGF	4q25	3.37694	6.6419e-141	Up
BTBD6	14q32.33	-2.7793	6.71954e-141	Down
PGAP3	17q12	-2.54506	8.92324e-141	Down
C2orf49	2q12.2	-5.66561	8.96248e-141	Down
PAXIP1	7q36.2	-4.61358	1.05768e-140	Down
KLK12	19q13.41	5.3696	1.13534e-140	Up
SH3TC2	5q32	7.77568	1.26129e-140	Up
ST3GAL3	1p34.1	2.86995	1.37687e-140	Up
PLPP7	9q34.13	5.1124	2.55021e-140	Up
GNAL	18p11.21	3.62939	3.37889e-140	Up
MSLNL	16p13.3	9.57313	3.4961e-140	Up
SLC7A1	13q12.3	-3.53773	3.64189e-140	Down
LITAF	16p13.13	-3.13928	4.22777e-140	Down
PTCH2	1p34.1	5.11229	4.42235e-140	Up
TNXB	6p21.33-p21.32	-3.84236	5.03686e-140	Down
ZC3H13	13q14.13	-2.51636	6.45785e-140	Down
NSUN7	4p14	4.82084	6.82725e-140	Up
KLK11	19q13.41	-2.67182	8.93352e-140	Down
RNF150	4q31.21	-3.58463	8.99097e-140	Down
STOM	9q33.2	-5.17547	9.05627e-140	Down
PSMD4	1q21.3	-5.09121	9.24535e-140	Down
UCN	2p23.3	6.63202	1.07367e-139	Up
AGT	1q42.2	4.89811	1.10171e-139	Up
SMARCAL1	2q35	-3.2711	1.82977e-139	Down
MYD88	3p22.2	-2.15483	3.02164e-139	Down
NDST2	10q22.2	2.84616	3.1163e-139	Up
LINC01139	1q43	9.08634	3.29023e-139	Up
PDGFA	7p22.3	-3.18611	3.36858e-139	Down
FERMT3	11q13.1	-2.33156	3.86777e-139	Down
GPT	8q24.3	6.99849	4.01423e-139	Up
FAM122A	9q21.11	-2.05649	4.0985e-139	Down
TMOD3	15q21.2	-2.69169	4.17864e-139	Down
ALDH3B2	11q13.2	5.54932	5.14182e-139	Up
MED4	13q14.2	-3.14668	5.26801e-139	Down
NPEPPS	17q21.32	-1.79777	5.52675e-139	Down
SLC35F1	6q22.2-q22.31	6.96386	5.93995e-139	Up
KIF5C	2q23.1-q23.2	5.2353	7.14639e-139	Up
KCP	7q32.1	5.49511	9.00048e-139	Up
AIM2	1q23.1-q23.2	4.87957	1.01589e-138	Up
FCHO2	5q13.2	-2.06315	1.22968e-138	Down
PID1	2q36.3	-5.50941	1.37215e-138	Down
NCOA6	20q11.22	-2.55931	1.44937e-138	Down
EXTL1	1p36.11	7.6037	1.52527e-138	Up
TOB2	22q13.2	-2.4232	1.63158e-138	Down
CNTN5	11q22.1	7.00427	1.66925e-138	Up
SYNGAP1	6p21.32	-3.82353	1.83138e-138	Down
H3F3B	17q25.1	-2.70839	1.98248e-138	Down
AC055713.1		6.07246	2.00109e-138	Up
JAGN1	3p25.3	-1.70127	2.03338e-138	Down
NDUFA1	Xq24	-2.0823	2.42508e-138	Down
LEKR1	3q25.31	6.19985	2.6525e-138	Up
FUT4	11q21	-1.8675	2.69872e-138	Down
HIF1AN	10q24.31	-4.03055	2.78561e-138	Down
SMNDC1	10q25.2	-5.38388	3.04318e-138	Down
SCN1A	2q24.3	-4.62624	3.92787e-138	Down
TCEAL3	Xq22.2	-2.42878	4.1509e-138	Down
AURKB	17p13.1	6.68297	4.58501e-138	Up
AC090152.1		5.44243	5.79504e-138	Up
UQCRFS1	19q12	-3.48241	6.05025e-138	Down
CFAP58	10q25.1	3.72603	6.1573e-138	Up
TMEM11	17p11.2	-2.08663	7.76326e-138	Down
TEKT3	17p12	4.7585	9.0659e-138	Up
RAB11B	19p13.2	-2.37341	9.49916e-138	Down
ZNF320	19q13.41	-4.82987	9.55938e-138	Down
STON2	14q31.1	2.6974	9.62097e-138	Up
PSME3	17q21.31	-2.34241	1.47961e-137	Down
EPX	17q22	7.0161	1.52515e-137	Up
UTRN	6q24.2	-3.15883	1.56148e-137	Down
RPS6KC1	1q32.3	2.9448	1.65889e-137	Up
SAFB	19p13.3	-2.31644	3.11308e-137	Down
CRELD1	3p25.3	-1.43984	3.52673e-137	Down
MSANTD2	11q24.2	3.06906	3.67766e-137	Up
TYW1	7q11.21	-3.41833	3.68659e-137	Down
CKAP2L	2q14.1	7.0883	3.94587e-137	Up
TNFSF10	3q26	-2.89531	4.70595e-137	Down
ELAC1	18q21.2	4.23786	7.69356e-137	Up
RAD51-AS1	15q15.1	5.37183	7.69356e-137	Up
NFYB	12q23.3	-2.27619	7.96461e-137	Down
AC025171.1		6.41219	7.99073e-137	Up
CAVIN1	17q21.2	-3.26237	9.89995e-137	Down
NACA3P	4q32.3	5.46814	1.22806e-136	Up
EEF2KMT	16p13.3	3.86577	1.30148e-136	Up
CXCL8	4q13.3	-4.54824	1.69569e-136	Down
RPS4X	Xq13.1	-2.5156	1.80422e-136	Down
RNF113A	Xq24	-4.34217	1.86367e-136	Down
RRAS	19q13.33	-3.0212	2.1882e-136	Down
ANTXR2	4q21.21	-2.02023	2.8435e-136	Down
SAMD1	19p13.12	3.97658	3.43777e-136	Up
ADGRG1	16q21	-5.38998	3.74864e-136	Down
COQ3	6q16.2	3.49187	3.94109e-136	Up
ARHGAP29	1p22.1	-2.09854	4.77499e-136	Down
TMEM237	2q33.1	4.48183	5.27937e-136	Up
2020-09-11	4q21.1	-2.77369	6.03607e-136	Down
KDELR2	7p22.1	-2.58545	6.71246e-136	Down
IL1B	2q14.1	-4.378	6.79403e-136	Down
HDHD3	9q32	2.33542	7.78215e-136	Up
ITGB7	12q13.13	4.078	8.46544e-136	Up
CCT8	21q21.3	-4.46956	9.56989e-136	Down
TMEM198B	12q13.2	-5.31169	1.22297e-135	Down
TMEM54	1p35.1	-2.11463	1.27076e-135	Down
FHOD1	16q22.1	-2.07805	1.30495e-135	Down
CACFD1	9q34.2	-2.89928	1.96612e-135	Down
GJC2	1q42.13	4.02716	2.14814e-135	Up
AP1S2	Xp22.2	1.99592	2.50123e-135	Up
DDX60	4q32.3	-4.44489	2.65143e-135	Down
CENPK	5q12.3	5.45453	2.68039e-135	Up
2020-03-04	Xq23	6.4707	2.97832e-135	Up
SENP3	17p13	-1.93011	3.25873e-135	Down
CHMP1A	16q24.3	-1.97449	3.63707e-135	Down
TMEM181	6q25.3	-4.11691	4.70576e-135	Down
YIPF6	Xq12-q13.1	-6.23331	4.78818e-135	Down
CTSV	9q22.33	4.71164	4.89845e-135	Up
DUS1L	17q25.3	-4.47531	6.87552e-135	Down
ARID1A	1p36.11	-4.84623	6.93107e-135	Down
NUDT17	1q21.1	4.90919	8.16457e-135	Up
LAMTOR1	11q13.4	-2.27376	8.22678e-135	Down
SDR16C5	8q12.1	-7.65481	8.37972e-135	Down
NEK7	1q31.3	-4.41281	8.96127e-135	Down
PENK	8q12.1	4.25639	9.47177e-135	Up
RAB40A	Xq22.2	4.55514	1.01935e-134	Up
FAM13A	4q22.1	-2.03239	1.12072e-134	Down
CHAD	17q21.33	4.86935	1.24543e-134	Up
ENDOG	9q34.11	4.70506	1.32023e-134	Up
ITGAD	16p11.2	4.51518	1.37198e-134	Up
CETN3	5q14.3	-5.05234	1.3935e-134	Down
CDKN1C	11p15.4	-1.83527	1.76126e-134	Down
PROSER2	10p14	3.20412	1.78602e-134	Up
PCSK9	1p32.3	-3.34172	2.5216e-134	Down
F12	5q35.3	7.12535	2.67885e-134	Up
NPNT	4q24	-4.07581	2.70589e-134	Down
KRCC1	2p11.2	-4.31165	3.27521e-134	Down
ETV6	12p13.2	-4.47765	3.34441e-134	Down
PDIA3	15q15.3	-4.52391	3.62995e-134	Down
BCL2L2	14q11.2	-2.69221	4.30554e-134	Down
LGALS4	19q13.2	4.7854	4.52835e-134	Up
KPNA7	7q22.1	6.83827	4.70741e-134	Up
ARL8B	3p26.1	-3.40827	4.71731e-134	Down
SKA2	17q23.2	-3.6116	5.35464e-134	Down
SERPINA9	14q32.13	8.71547	6.68044e-134	Up
STX17	9q31.1	-2.98465	6.68611e-134	Down
SPTBN2	11q13.2	-3.45015	6.77477e-134	Down
CNEP1R1	16q12.1	-3.07659	8.44585e-134	Down
PPAN	19p13.2	4.78112	8.70251e-134	Up
ERFE	2q37.3	4.46548	1.11775e-133	Up
ZNF443	19p13.2	5.11051	1.12669e-133	Up
OR2A20P	7q35	7.04468	1.16391e-133	Up
SRP14	15q22	-4.35075	1.73428e-133	Down
SOWAHA	5q31.1	12.7381	2.6683e-133	Up
HDGFL2	19p13.3	-4.25445	2.86756e-133	Down
RPS6KA4	11q13.1	-1.84177	3.05835e-133	Down
LAIR1	19q13.42	-2.46238	3.38745e-133	Down
PRSS53	16p11.2	7.28746	3.71331e-133	Up
CD63	12q13.2	-7.47323	3.84813e-133	Down
TOX2	20q13.12	3.32827	3.85816e-133	Up
RBM39	20q11.22	-3.77379	3.94124e-133	Down
IKZF1	7p12.2	-2.31591	4.79957e-133	Down
BCL2A1	15q25.1	2.45945	4.9477e-133	Up
STYXL1	7q11.23	2.48434	6.7842e-133	Up
TIGD4	4q31.3	4.02584	7.22082e-133	Up
MTERF2	12q23.3	3.20007	7.30142e-133	Up
ACTN4	19q13.2	-3.10547	7.78287e-133	Down
FAM13C	10q21.1	3.26078	9.84301e-133	Up
LRRC36	16q22.1	-5.12837	1.28587e-132	Down
CDC20B	5q11.2	6.49739	1.30784e-132	Up
ALPK3	15q25.3	-3.16409	1.36333e-132	Down
EIF3H	8q23.3-q24.11	-3.55781	1.44729e-132	Down
PTPRE	10q26.2	-1.65478	1.48493e-132	Down
SRRM2	16p13.3	-3.64337	1.6602e-132	Down
ZBTB7B	1q21.3	-2.46306	1.67691e-132	Down
FEM1C	5q22.3	2.62781	1.80477e-132	Up
CHMP6	17q25.3	-3.74212	1.96093e-132	Down
ATP5S	14q21.3	-3.85518	2.04377e-132	Down
ZNF232	17p13.2	3.96061	2.2951e-132	Up
EDN3	20q13.32	6.0949	2.32278e-132	Up
PTPN7	1q32.1	-4.63667	2.78936e-132	Down
ZBTB8OS	1p35.1	-3.16769	3.07657e-132	Down
TMEM214	2p23.3	-3.79536	3.12036e-132	Down
LRRC4C	11p12	4.22456	3.34675e-132	Up
SIGLEC15	18q21.1	5.10322	3.77313e-132	Up
ATM	11q22.3	-4.39322	3.97598e-132	Down
PIGO	9p13.3	-7.63682	4.08495e-132	Down
HOOK1	1p32.1	2.60145	4.27484e-132	Up
TNFSF9	19p13.3	4.28361	4.58534e-132	Up
LONRF2	2q11.2	-2.26269	4.82649e-132	Down
ZNF764	16p11.2	3.85639	6.92909e-132	Up
PRDX4	Xp22.11	-4.35386	7.14539e-132	Down
IL17RE	3p25.3	3.61964	1.02574e-131	Up
AL122010.1		6.29775	1.03032e-131	Up
FAM3B	21q22.3	-4.48412	1.4077e-131	Down
CPA6	8q13.2	6.02221	1.42056e-131	Up
TMEM219	16p11.2	3.31832	1.76543e-131	Up
AJAP1	1p36.32	4.63841	1.93962e-131	Up
S100A1	1q21.3	4.56465	2.14751e-131	Up
SERPINA3	14q32.13	5.87238	2.26539e-131	Up
KHDRBS1	1p35.2	-2.08219	2.28255e-131	Down
IMPDH2	3p21.31	-1.52182	2.83784e-131	Down
PCGF3	4p16.3	-3.36263	3.37335e-131	Down
SNRNP35	12q24.31	-4.38578	3.42574e-131	Down
ITGAM	16p11.2	-3.24652	3.48248e-131	Down
SLC30A6	2p22.3	-5.97862	3.49005e-131	Down
PRMT2	21q22.3	-4.0604	3.63387e-131	Down
KDF1	1p36.11	-2.35913	4.70459e-131	Down
DHCR7	11q13.4	-3.59607	5.20987e-131	Down
DUOX1	15q21.1	-4.28774	5.21182e-131	Down
TRIM44	11p13	-3.26064	5.48048e-131	Down
AQP7	9p13.3	4.4512	6.38777e-131	Up
PRKCSH	19p13.2	-2.5575	6.45204e-131	Down
SDR42E1	16q23.3	3.11865	7.78787e-131	Up
ECPAS	9q31.3	-2.44576	9.32032e-131	Down
EML4	2p21	-4.37527	1.16711e-130	Down
ZNF484	9q22.31	4.09675	1.69241e-130	Up
ZWINT	10q21.1	2.70938	2.25878e-130	Up
AMER2	13q12.13	8.00368	2.48554e-130	Up
MAATS1	3q13.33	-3.86792	2.72715e-130	Down
TMF1	3p14.1	-3.40446	3.45705e-130	Down
DERL1	8q24.13	-4.58912	3.82885e-130	Down
CACNA1D	3p21.1	-6.2458	3.87341e-130	Down
KCNA5	12p13.32	4.63922	3.9094e-130	Up
TINAGL1	1p35.2	1.79483	4.43152e-130	Up
NBEAL1	2q33.2	-3.59682	5.91561e-130	Down
IGSF8	1q23.2	2.17161	6.30397e-130	Up
CATSPER1	11q13.1	5.39406	7.14835e-130	Up
TTPA	8q12.3	6.4807	8.1059e-130	Up
CD46	1q32.2	-6.30818	8.18352e-130	Down
STRBP	9q33.1-q33.3	-5.21334	9.37661e-130	Down
HAUS8	19p13.11	3.64372	1.01592e-129	Up
ARL6IP6	2q23.3	-3.60014	1.11366e-129	Down
CDC42SE1	1q21.3	-2.19108	1.12381e-129	Down
NUTM2A	10q23.2	4.59772	1.26086e-129	Up
PTCH1	9q22.32	-2.98181	1.32105e-129	Down
PRR5	22q13.31	3.18114	1.81513e-129	Up
FES	15q26.1	2.20698	1.98518e-129	Up
SLC6A4	17q11.2	-7.0891	2.15734e-129	Down
GXYLT2	3p13	2.93994	2.27473e-129	Up
PDCD6IP	3p22.3	-2.11764	2.64115e-129	Down
YWHAB	20q13.12	-2.29605	2.6434e-129	Down
OPN1SW	7q32.1	4.59864	3.09866e-129	Up
ELOVL3	10q24.32	5.62781	3.71355e-129	Up
PPP1R14B	11q13.1	2.8014	3.80145e-129	Up
TTLL6	17q21.32	4.26489	4.36259e-129	Up
HDAC3	5q31.3	-3.42865	6.29688e-129	Down
CA3	8q21.2	-3.20678	6.39916e-129	Down
C11orf80	11q13.2	-4.75496	6.61657e-129	Down
SYCP2L	6p24.2	5.98261	6.7119e-129	Up
PLA2G12B	10q22.1	4.90265	6.95319e-129	Up
MELK	9p13.2	5.94372	6.98449e-129	Up
DUSP26	8p12	6.26232	8.11345e-129	Up
FAM111B	11q12.1	5.51162	8.12157e-129	Up
TMEM39A	3q13.33	-4.16967	9.701e-129	Down
TBX6	16p11.2	5.50558	1.06925e-128	Up
STX12	1p35.3	-1.62901	1.58317e-128	Down
ENGASE	17q25.3	-2.91847	1.7228e-128	Down
S1PR1	1p21.2	-2.58452	2.04145e-128	Down
DEPP1	10q11.21	-2.76954	2.05775e-128	Down
PSMB6	17p13.2	-5.76458	2.43648e-128	Down
CHRNB1	17p13.1	3.37483	2.98159e-128	Up
NOS3	7q36.1	2.93673	3.13086e-128	Up
ATP5F1E	20q13.32	-1.89507	3.57862e-128	Down
FOS	14q24.3	-3.54797	3.74286e-128	Down
MROH9	1q24.3	6.70541	3.76876e-128	Up
ROR2	9q22.31	3.43674	4.12472e-128	Up
ANKRD40	17q21.33	-2.04371	4.67051e-128	Down
SWAP70	11p15.4	-2.53317	4.87942e-128	Down
TP53	17p13.1	-1.93541	5.60319e-128	Down
TUBGCP4	15q15.3	2.27046	6.03825e-128	Up
ZFP41	8q24.3	3.456	6.19294e-128	Up
TMEM35A	Xq22.1	4.82878	6.41708e-128	Up
ANAPC16	10q22.1	-3.55873	9.05675e-128	Down
NGLY1	3p24.2	-5.6249	9.15511e-128	Down
KLRF1	12p13.31	5.46365	1.00904e-127	Up
VEGFB	11q13.1	-1.87343	1.61809e-127	Down
SECISBP2	9q22.2	-2.21994	1.74224e-127	Down
PDGFC	4q32.1	-1.54601	1.81482e-127	Down
TMSB15A	Xq22.1	5.37809	2.15506e-127	Up
CTBP2	10q26.13	-2.87525	2.33672e-127	Down
SCNN1D	1p36.33	7.12228	2.40252e-127	Up
CNOT8	5q33.2	-1.82817	2.58688e-127	Down
DPY19L2P2	7q22.1	4.28941	3.35918e-127	Up
GPR68	14q32.11	3.02583	3.623e-127	Up
PJA2	5q21.3	-4.54805	3.63257e-127	Down
ENPP2	8q24.12	-2.03048	3.63345e-127	Down
NME9	3q22.3	3.94772	4.52551e-127	Up
ZNF512B	20q13.33	-4.30111	4.92807e-127	Down
DSCC1	8q24.12	7.25391	5.13976e-127	Up
MYO6	6q14.1	-2.8564	5.22039e-127	Down
ATG13	11p11.2	-2.94493	5.79913e-127	Down
IRAK4	12q12	-3.54911	6.95991e-127	Down
PCOLCE2	3q23	-3.60739	7.21027e-127	Down
TMX3	18q22.1	-2.74951	9.45712e-127	Down
FBXL5	4p15.32	-5.05561	9.71839e-127	Down
VPS26B	11q25	-2.18513	1.02595e-126	Down
PPCS	1p34.2	-4.37891	1.12804e-126	Down
RAB41	Xq13.1	4.03136	1.22684e-126	Up
AKR1E2	10p15.1	3.95278	1.35006e-126	Up
LYNX1	8q24.3	-4.03115	1.38811e-126	Down
MMP16	8q21.3	5.80345	1.98225e-126	Up
FAM46B	1p36.11	-3.15974	1.98641e-126	Down
HRASLS2	11q12.3	4.76114	2.08152e-126	Up
DOC2A	16p11.2	6.39849	2.1053e-126	Up
ZNF20	19p13.2	7.45335	2.68559e-126	Up
GATAD2A	19p13.11	-1.88089	2.81692e-126	Down
ZNF660	3p21.31	3.95949	3.18905e-126	Up
ADAMTS17	15q26.3	3.77393	3.2843e-126	Up
RCC1	1p35.3	-3.14595	3.95636e-126	Down
ACSL6	5q31.1	5.88081	4.40584e-126	Up
SLC35A4	5q31.3	-2.12497	4.51802e-126	Down
ADK	10q22.2	-3.78815	4.86528e-126	Down
PSMD13	11p15.5	-3.35191	4.93511e-126	Down
FHOD3	18q12.2	4.12757	5.37338e-126	Up
RPS2P46	17p11.2	4.75621	6.10757e-126	Up
SOWAHD	Xq24	4.26503	6.10757e-126	Up
ZNF507	19q13.11	-4.79478	6.28892e-126	Down
RNF38	9p13.2	-1.96732	6.56842e-126	Down
GTF2F2	13q14.12-q14.13	-2.51844	9.95623e-126	Down
NTS	12q21.31	6.35593	1.09625e-125	Up
FUK	16q22.1	-4.09277	1.21191e-125	Down
NOXRED1	14q24.3	6.59302	1.26575e-125	Up
CHRNA10	11p15.4	5.24503	1.37217e-125	Up
ZMAT2	5q31.3	-3.22609	1.47104e-125	Down
ABHD12B	14q22.1	4.82569	1.86864e-125	Up
HCN3	1q22	4.6346	1.87026e-125	Up
MESP1	15q26.1	5.5222	1.98957e-125	Up
KIAA1024	15q25.1	5.43391	2.20586e-125	Up
GJB1	Xq13.1	4.97189	2.24764e-125	Up
KMT5A	12q24.31	-2.96562	2.2763e-125	Down
SPATA13	13q12.12	2.77293	2.50155e-125	Up
TBC1D7	6p24.1	-4.47822	2.52523e-125	Down
CTHRC1	8q22.3	3.0051	2.70106e-125	Up
IRS2	13q34	2.48578	3.03652e-125	Up
MYOCD	17p12	4.056	3.10787e-125	Up
TPMT	6p22.3	2.93251	3.1767e-125	Up
MASP1	3q27.3	3.47095	4.649e-125	Up
DMGDH	5q14.1	5.08726	5.05754e-125	Up
OLFML1	11p15.4	-2.71624	5.67864e-125	Down
CTC1	17p13.1	-6.33457	5.78739e-125	Down
TPP1	11p15.4	-3.94176	8.08185e-125	Down
C16orf54	16p11.2	-6.04988	1.02812e-124	Down
SLC16A7	12q14.1	3.1529	1.04995e-124	Up
PWWP2B	10q26.3	-3.14933	1.17515e-124	Down
AGTR1	3q24	2.56764	1.25539e-124	Up
CES1	16q12.2	-5.53704	1.2729e-124	Down
OR52K3P	11p15.4	4.87554	1.35601e-124	Up
TPTE2P5	13q14.11	6.38698	1.73435e-124	Up
ZNF23	16q22.2	5.66423	1.81882e-124	Up
XPA	9q22.33	2.70448	2.20646e-124	Up
SYTL1	1p36.11	-6.32399	2.6518e-124	Down
ISLR2	15q24.1	5.11004	2.66208e-124	Up
ZNF441	19p13.2	3.59536	2.92203e-124	Up
ZNF33A	10p11.1	2.0425	3.45293e-124	Up
PRR7	5q35.3	6.73272	3.70749e-124	Up
SPINT1	15q15.1	-4.96593	4.07323e-124	Down
RNF175	4q31.3	4.98213	4.26867e-124	Up
KAT14	20p11.23	3.94118	4.35151e-124	Up
SPOPL	2q22.1	-2.50797	4.66676e-124	Down
ZC3HAV1L	7q34	4.93082	5.93937e-124	Up
REN	1q32.1	4.95329	6.3235e-124	Up
RNASEH2C	11q13.1	2.09213	6.34365e-124	Up
CATSPER2P1	15q15.3	3.60921	6.7073e-124	Up
FAM126B	2q33.1	-2.37327	8.18786e-124	Down
SHF	15q21.1	3.24431	9.2435e-124	Up
NFE2	12q13.13	6.24176	1.01948e-123	Up
ZNF215	11p15.4	5.1028	1.05448e-123	Up
RANBP6	9p24.1	2.05503	1.09769e-123	Up
AC018797.2		6.09066	1.36192e-123	Up
ZFP42	4q35.2	5.69156	1.5316e-123	Up
GRAMD2A	15q23	-3.49749	1.69849e-123	Down
KLK5	19q13.41	5.95054	1.71361e-123	Up
KL	13q13.1	-1.96285	2.04536e-123	Down
LRRC75B	22q11.23	3.24918	2.40558e-123	Up
PEF1	1p35.2	-5.57799	2.52733e-123	Down
DUOX2	15q21.1	3.2367	2.70801e-123	Up
NEXN	1p31.1	-4.29765	2.73355e-123	Down
IRF5	7q32.1	3.41828	2.75483e-123	Up
PDE4B	1p31.3	-4.06368	3.92677e-123	Down
RFTN1	3p24.3	-3.25029	4.68503e-123	Down
MRPL52	14q11.2	2.97571	5.7899e-123	Up
CASP3	4q35.1	-1.86186	7.02229e-123	Down
ADGRB3	6q12-q13	3.88791	7.81287e-123	Up
PDIA6	2p25.1	-3.42375	1.13566e-122	Down
VPS45	1q21.2	-4.26079	1.26356e-122	Down
ADAM15	1q21.3	-6.56511	1.30745e-122	Down
FAM182B	20p11.1	4.64104	1.69954e-122	Up
PEX11A	15q26.1	4.47677	1.73402e-122	Up
[truncated: 10,421 more rows]
