# Supplementary material for: Landscape of Molecular Crosstalk Perturbation between Lung Cancer and COVID-19
Source: Int J Environ Res Public Health. 2022 Mar 15;19(6):3454. doi: 10.3390/ijerph19063454 (PMC8953719; doi:10.3390/ijerph19063454)
Supplement: Supplementary file 1 [file ijerph-19-03454-s001.zip › ADITI-HICKS-Supplementary Table S2 -List of 7599DE_Lcancer_vs_COVID19.xlsx]

## Sheet: Sheet1
Supplementary Table S2. List of the 7,599 significantly differentially expressed genes associated with both COVID-19 and lung cancer.
Gene Name	logFC	adj.P.Val	Chromosome	Up/Down Regulated
SNRNP200	-7.66807	0	2q11.2	Down
MT-CO1	-7.45498	0	mitochondria	Down
MT-CO2	-6.52755	0	mitochondria	Down
SHOC2	-7.37305	1.69e-300	10q25.2	Down
KRT19	-8.23486	6.2e-290	17q21.2	Down
RPS3	-9.84811	2.78e-289	11q13.4	Down
ZSWIM6	-6.9536	3.27e-275	5q12.1	Down
SFPQ	-10.5243	4.12e-274	1p34.3	Down
SERPINA1	-8.07982	1.13e-273	14q32.13	Down
PAK2	-5.11624	9.35e-267	3q29	Down
VPS35	-5.93836	1.86e-264	16q11.2	Down
ANKLE2	-7.79146	1.73e-260	12q24.33	Down
WDR1	-5.53354	5.42e-260	4p16.1	Down
SORL1	-7.31638	2e-258	11q24.1	Down
ZC3H11A	-4.42734	4.58e-257	1q32.1	Down
ZCCHC2	-7.37741	5.73e-255	18q21.33	Down
GOLGB1	-10.4188	1.95e-251	3q13.33	Down
ZFHX3	-7.58576	1.35e-247	16q22.2-q22.3	Down
MIER1	-7.31554	1.16e-246	1p31.3	Down
P4HB	-6.7194	1.9e-246	17q25.3	Down
TBC1D2B	-8.07794	3.29e-246	15q24.3-q25.1	Down
SIPA1L1	-7.41523	6.22e-244	14q24.1	Down
CRTAP	-7.55263	5.75e-240	3p22.3	Down
LITAF	-6.36823	1.43e-239	16p13.13	Down
TANC1	-4.77239	5e-234	2q24.2	Down
MT-ND1	-4.51743	3.33e-229	mitochondria	Down
MATR3	-6.33678	7.49e-229	5q31.2	Down
UTRN	-4.07161	1.44e-228	6q24.2	Down
TPP1	-9.51825	7.05e-225	11p15.4	Down
TTN	-8.85565	2.02e-219	2q31.2	Down
STAT6	-8.73387	2.32e-216	12q13	Down
CTDSP2	-8.004	4e-214	12q14.1	Down
POLR2A	-5.20755	5.02e-209	17p13.1	Down
SMC3	-7.1724	5.9e-209	10q25.2	Down
RPL32	-7.52689	4.22e-208	3p25.2	Down
S100A11	-5.44458	5.95e-207	1q21.3	Down
IGF2R	-8.51811	1.49e-202	6q25.3	Down
UPF1	-7.92857	8.27e-202	19p13.11	Down
TRPC4AP	-6.55339	4.37e-201	20q11.22	Down
ZNF720	-5.86906	2.51e-199	16p11.2	Down
TERF1	-6.39898	2.74e-199	8q21.11	Down
RUVBL2	-5.08627	9.22e-197	19q13.33	Down
RSL1D1	-5.09923	6.59e-195	16p13.13	Down
YPEL5	-6.37937	1.36e-193	2p23.1	Down
SNW1	-6.38715	2.35e-193	14q24.3	Down
TRPM7	-8.21918	2.73e-193	15q21.2	Down
CHD2	-7.88998	3.07e-190	15q26.1	Down
SPAG9	-7.30977	1.12e-189	17q21.33	Down
TTBK2	-6.89018	3.9e-189	15q15.2	Down
SLC7A2	-5.63172	1.17e-188	8p22	Down
SRPK1	-7.86759	1.51e-184	6p21.31	Down
MT-ND3	-3.81278	1.21e-182	mitochondria	Down
ZCCHC6	-4.04055	2.4e-182	9q21.33	Down
UBE4A	-4.59934	1.2e-179	11q23.3	Down
TRIM56	-8.7254	7.17e-179	7q22.1	Down
MAML2	-5.75514	9.19e-179	11q21	Down
SOX4	-7.89277	1.48e-178	6p22.3	Down
EIF1	-7.78003	3.63e-177	17q21.2	Down
TXLNA	-6.12267	7.97e-177	1p35.2	Down
ST3GAL1	-5.24601	8.34e-176	8q24.22	Down
WDR60	-7.64681	1.75e-175	7q36.3	Down
SERINC1	-5.8084	1.64e-173	6q22.31	Down
MPZL1	-6.57992	8.08e-173	1q24.2	Down
RPGR	-6.15258	2.72e-171	Xp11.4	Down
TM9SF2	-3.8573	9.7e-169	13q32.3	Down
TIMP1	-3.81258	1.69e-166	Xp11.3	Down
MT-ND2	-4.85529	1.11e-163	mitochondria	Down
PCDHB13	6.96034	1.94e-161	5q31.3	Up
SET	-5.40223	2.04e-161	9q34.11	Down
ZC3HAV1	-4.37529	1.03e-160	7q34	Down
SYNDIG1	6.74634	1.7e-160	20p11.21	Up
TMSB10	-5.08928	5.32e-159	2p11.2	Down
SWAP70	-7.59536	1.15e-158	11p15.4	Down
LINC00324	6.79781	1.38e-157	17p13.1	Up
RPS9	-5.62196	1.7e-157	19q13.42	Down
QRICH1	-4.56515	3.32e-157	3p21.31	Down
PARVB	-3.90486	4.27e-155	22q13.31	Down
SLC5A3	-7.40052	1.03e-153	21q22.11	Down
ZEB1	-6.60761	1.51e-153	10p11.22	Down
RGCC	-4.11971	2.82e-152	13q14.11	Down
PARVA	-7.64553	3.06e-151	11p15.3	Down
LEKR1	9.3039	1.01e-150	3q25.31	Up
LMAN2	-7.63362	4.32e-150	5q35.3	Down
ZNF623	-5.34665	1.14e-149	8q24.3	Down
MYO6	-3.94301	1.49e-148	6q14.1	Down
SHANK2	-5.94165	2.86e-148	11q13.3-q13.4	Down
SSR1	-7.42713	5.34e-148	6p24.3	Down
PLCG2	-7.01135	2.78e-146	16q24.1	Down
TTC17	-7.04473	8.49e-146	11p12-p11.2	Down
PITPNB	-4.18945	6.35e-145	22q12.1	Down
ZFP36	-4.72083	1.82e-143	19q13.1	Down
TMEM59L	7.90856	2.29e-143	19p12	Up
SERPINB1	-8.21433	3.07e-142	6p25.2	Down
SERP2	7.3236	1.24e-141	13q14.11	Up
C6orf106	-7.64568	2.03e-140	6p21.31	Down
OPA1	-5.38863	3.61e-139	3q29	Down
RTN4IP1	6.36925	6.08e-139	6q21	Up
STEAP2	-7.16861	9.75e-139	7q21.13	Down
USO1	-5.55421	1.57e-137	4q21.1	Down
MAP3K3	-7.41652	4.22e-137	17q23.3	Down
ZDHHC19	7.45597	1.05e-136	3q29	Up
ACBD3	-6.61281	5.67e-135	1q42.12	Down
SAMD4A	-5.65301	7.66e-135	14q22.2	Down
PIK3R2	-4.29637	2.25e-134	19p13.11	Down
F8	-6.97293	4.01e-134	Xq28	Down
ASXL1	-5.48733	4.89e-134	20q11.21	Down
SEC61A2	5.89991	1.34e-133	10p14	Up
SLC36A1	-5.34175	3.24e-133	5q33.1	Down
TPT1-AS1	7.1898	3.8e-133	13q14.13	Up
RRBP1	-4.03651	8.98e-131	20p12.1	Down
SVEP1	-5.16806	4.15e-129	9q31.3	Down
PTEN	-3.46514	1.02e-128	10q23.31	Down
EGFL6	7.88546	2.92e-128	Xp22.2	Up
SLC11A1	-3.48233	5.11e-126	2q35	Down
ZNF460	-4.59992	2.14e-125	19q13.4	Down
SPDEF	6.34132	2.09e-124	6p21.31	Up
SARS2	6.01421	3.1e-122	19q13.2	Up
VMA21	-4.84914	4.06e-122	Xq28	Down
FNBP1	-8.53836	9.02e-122	9q34.11	Down
TCERG1	-2.94355	1.42e-121	5q32	Down
RIMKLB	-5.98454	3.72e-121	12p13.31	Down
TMEM123	-7.54576	3.85e-121	11q22.2	Down
GALNT11	-5.7394	1.64e-120	7q36.1	Down
MCRS1	-4.10762	2.83e-120	12q13.12	Down
MUC13	7.0324	3.3e-120	3q21.2	Up
UBR4	-3.16086	6.28e-120	1p36.13	Down
APLF	-5.12556	2.26e-119	2p13.3	Down
SNX32	5.56713	8.27e-119	11q13.1	Up
TCF12	-7.15078	1.65e-118	15q21.3	Down
ANXA2	-6.68549	1.82e-118	15q22.2	Down
RPS13P2	7.69832	4.21e-118	1p32.3	Up
SLC8B1	-6.48828	6.45e-118	12q24.13	Down
TMTC1	-8.68782	7.75e-118	12p11.22	Down
ZNF208	4.72008	2.03e-117	19p12	Up
METTL7A	-4.46213	2.37e-116	12q13.12	Down
UBASH3A	6.09295	1.18e-114	21q22.3	Up
WDFY1	-3.14613	1.97e-114	2q36.1	Down
USB1	-4.85241	5.14e-114	16q21	Down
PPP1CA	-6.74116	2.83e-112	11q13	Down
CASP4	-3.20861	6.88e-112	11q22.3	Down
ZRSR2	-3.56643	1.05e-110	Xp22.2	Down
TJP1	-3.05547	1.9e-110	15q13.1	Down
TMEM128	5.12373	4.21e-110	4p16.3	Up
RICTOR	-2.97434	1.35e-109	5p13.1	Down
ZNF76	-4.78992	1.82e-108	6p21.31	Down
XPNPEP3	-5.69783	4.76e-108	22q13.2	Down
SEC31B	4.16849	4.12e-106	10q24.31	Up
TRAM2	-3.67118	6.49e-106	6p12.2	Down
SHPRH	-7.5453	6.92e-106	6q24.3	Down
SMIM12	-4.59095	7.25e-106	1p34.3	Down
PSMD13	-6.71595	1.64e-105	11p15.5	Down
RPS4X	-4.97413	8.36e-105	Xq13.1	Down
SPTBN1	-7.66362	1.9e-104	2p16.2	Down
ZBTB16	-4.54604	2.78e-104	11q23.2	Down
PRC1	7.93225	2.82e-104	15q26.1	Up
LRIG2	-4.92477	5.64e-104	1p13.2	Down
SMURF1	-3.85195	1.61e-103	7q22.1	Down
SNRNP25	5.22173	2.26e-103	16p13.3	Up
PCSK9	4.90641	5.31e-103	1p32.3	Up
ZBTB4	-3.51542	6.71e-103	17p13.1	Down
XPO1	-3.10065	7.64e-103	2p15	Down
SPATS2	-5.03787	2.68e-102	12q13.12	Down
TMEM87A	-5.26541	6.8e-102	15q15.1	Down
NOL4L	-3.93218	9.61e-102	20q11.21	Down
SNRNP70	-3.35898	2.8e-101	19q13.33	Down
VCAN	-5.23651	6.44e-101	5q14.2-q14.3	Down
BAIAP2	-6.362	1.64e-100	17q25.3	Down
TCF15	5.55971	1.73e-100	20p13	Up
ULK1	-4.88895	2.04e-100	12q24.33	Down
VIM	-5.84955	1.05e-99	10p13	Down
GREB1	6.24316	1.08e-99	2p25.1	Up
ZMYND12	5.57263	1.19e-99	1p34.2	Up
TES	-7.19434	2.55e-99	7q31.2	Down
TMEM97	4.95152	4.66e-98	17q11.2	Up
PCBP2	-3.53389	7.17e-98	12q13.13	Down
MRPS16	-3.53511	1.76e-97	10q22.2	Down
RPL30	3.71897	1.87e-97	8q22.2	Up
TFRC	-5.45793	3.5e-97	3q29	Down
ZNF443	5.19406	3.51e-96	19p13.2	Up
FAM212A	5.28488	4.89e-96	3p21.31	Up
C22orf46	-6.46759	5.82e-96	22q13.2	Down
IP6K1	-4.18135	2.57e-95	3p21.31	Down
NDUFA11	-3.43716	6.62e-95	19p13.3	Down
ZNF451	-2.85316	1.3e-94	6p12.1	Down
RP2	-6.16933	2.12e-93	Xp11.3	Down
SLC9A5	4.53866	9.29e-93	16q22.1	Up
CDK1	5.66469	1.27e-92	10q21.2	Up
DDX23	-3.48299	1.44e-92	12q13.12	Down
RBM10	-4.55639	1.53e-92	Xp11.3	Down
ZNF236	-3.24874	1.77e-92	18q22-q23	Down
RGS18	-4.51071	1.69e-91	1q31.2	Down
GIMAP5	-5.18132	2.17e-91	7q36.1	Down
FARSA	-6.14494	2.38e-91	19p13.13	Down
ZNF217	-5.41595	7.55e-91	20q13.2	Down
NLRP6	6.71005	1.35e-90	11p15.5	Up
GJC2	4.26074	1.92e-90	1q42.13	Up
SMAP2	-3.00941	2.5e-90	1p34.2	Down
CHD3	-4.20472	1.03e-89	17p13.1	Down
TMOD3	-4.16866	1.29e-89	15q21.2	Down
ANKRD13B	6.55773	1.3e-89	17q11.2	Up
GADD45GIP1	-5.06216	1.73e-89	19p13.13	Down
UNC5B	-5.3362	7e-89	10q22.1	Down
ZDHHC24	-4.3248	9.74e-89	11q13.2	Down
ZNF146	-2.30988	2.53e-88	19q13.1	Down
SLC25A3	-5.44196	3.06e-88	12q23.1	Down
SCARF1	3.69582	5.24e-88	17p13.3	Up
FPR3	-3.7883	2.26e-87	19q13.41	Down
NRG4	5.4911	3.31e-87	15q24.2	Up
TIMELESS	-5.64625	3.5e-87	12q13.3	Down
CDH4	5.72059	4.55e-87	20q13.33	Up
CES1	7.12445	1.38e-86	16q12.2	Up
TSPAN3	-4.56655	2.14e-86	15q24.3	Down
TBP	-4.77158	2.63e-86	6q27	Down
SSX2IP	-3.20325	5.4e-86	1p22.3	Down
WSB1	-2.45911	1.83e-85	17q11.1	Down
ADAT2	4.94409	3.34e-85	6q24.2	Up
EWSR1	-3.37853	6.22e-85	22q12.2	Down
SUSD6	-5.16011	8.05e-85	14q24.1	Down
MYADM	-5.10214	8.55e-85	19q13.42	Down
ZNF207	-3.52529	1.67e-84	17q11.2	Down
GLRX	-8.10081	2.35e-84	5q15	Down
SNX15	4.92113	2.59e-84	11q13.1	Up
NABP1	-3.75613	7.61e-84	2q32.3	Down
RPS6KA1	5.20847	9.11e-84	1p36.11	Up
RPP14	4.29553	9.76e-84	3p14.3	Up
SLK	-5.50582	1.18e-83	10q24.33-q25.1	Down
DAPK1	-6.03585	1.98e-83	9q21.33	Down
SETD5	-2.74519	2.4e-83	3p25.3	Down
SMCHD1	-2.85551	2.8e-83	18p11.32	Down
RGS5	-5.17214	3.01e-83	1q23.3	Down
STUB1	3.73407	3.01e-83	16p13.3	Up
KRT6A	-4.50014	7.08e-83	12q13.13	Down
HECTD4	-3.84997	2.04e-82	12q24.13	Down
RPL36	3.02899	2.23e-82	19p13.2	Up
MACF1	-2.86829	4.5e-82	1p34.3	Down
WDFY3	-3.10033	1.38e-81	4q21.23	Down
ZNF132	6.34675	3.4e-81	19q13.4	Up
TRAIP	4.61464	5.16e-81	3p21.31	Up
UQCRFS1	-4.5939	5.61e-81	19q12	Down
RIF1	-3.42241	5.64e-81	2q23.3	Down
PDE4DIP	-6.28031	5.76e-81	1q21.2	Down
TRIP12	-2.77751	8.35e-81	2q36.3	Down
SEC61A1	-4.87817	1.5e-80	3q21.3	Down
SFSWAP	-7.38285	1.66e-80	12q24.33	Down
SPRYD7	-2.91208	6.08e-80	13q14.2	Down
TAOK1	-2.34337	1.83e-79	17q11.2	Down
NUPR1	-5.61841	2.49e-79	16p11.2	Down
SURF6	3.11244	3.13e-79	9q34.2	Up
ANKRD36	-4.56466	3.79e-79	2q11.2	Down
ANO2	-4.95046	9.26e-79	12p13.31	Down
P2RY13	4.52047	3.4e-78	3q25.1	Up
TNFRSF10A	-5.11839	7.35e-78	8p21.3	Down
SERPINE1	-7.27148	1.25e-77	7q22.1	Down
THOC2	-3.05563	1.44e-77	Xq25	Down
SGK1	-4.23023	1.72e-77	6q23.2	Down
XPC	-2.42843	1.76e-77	3p25.1	Down
PEAK1	-2.8192	2.56e-77	15q24.3	Down
TXLNB	3.57801	2.62e-77	6q24.1	Up
CTDNEP1	-6.15657	2.92e-77	17p13.1	Down
RPL22L1	3.67267	3.28e-77	3q26.2	Up
STAG3	4.18211	7.15e-77	7q22.1	Up
ZSCAN25	-3.12608	7.99e-77	7q22.1	Down
RHEBL1	5.88227	8.79e-77	12q13.12	Up
TSC22D1-AS1	6.92809	1.17e-76	13q14.11	Up
TBC1D2	-3.02156	1.51e-76	9q22.33	Down
JUP	3.06872	1.59e-76	17q21.2	Up
SPINT1	-6.62257	2.15e-76	15q15.1	Down
BDP1	-3.08346	4.14e-76	5q13.2	Down
KIF13B	-3.05424	4.27e-76	8p12	Down
HCAR2	4.75969	9.33e-76	12q24.31	Up
MYO18A	-4.95948	1.08e-75	17q11.2	Down
GPSM3	-3.49062	1.2e-74	6p21.32	Down
WBP2NL	5.58751	1.85e-74	22q13.2	Up
YARS2	4.2542	1.99e-74	12p11.21	Up
TGS1	3.68923	2.09e-74	8q12.1	Up
UNC5A	3.96761	4.03e-74	5q35.2	Up
WDTC1	-5.16916	5.11e-74	1p36.11	Down
HINT1	-3.06734	9.39e-74	5q23.3	Down
RUFY1	-4.01528	1.07e-73	5q35.3	Down
RPL10A	3.40242	1.07e-73	6p21.31	Up
WDR34	3.16639	1.62e-73	9q34.11	Up
TELO2	-5.16218	1.66e-73	16p13.3	Down
SCMH1	-3.00376	1.83e-73	1p34.2	Down
CXXC5	-5.24652	9.42e-73	5q31.2	Down
ZRANB2	-2.74363	1.15e-72	1p31.1	Down
RYR2	-2.91704	2.07e-72	1q43	Down
MAGED1	-3.67474	5.27e-72	Xp11.22	Down
SMUG1	3.6078	8.32e-72	12q13.13	Up
TMEM245	-3.805	9.36e-72	9q31.3	Down
DDX39B	-5.16208	1.74e-71	6p21.33	Down
CXCL10	-4.42451	1.74e-71	4q21.1	Down
CCDC102B	-3.72659	1.9e-71	18q22.1	Down
SYF2	-4.24245	2.15e-71	1p36.11	Down
ZCCHC11	-2.6145	4.5e-71	1p32.3	Down
SRP9	-6.90623	8.16e-71	1q42.12	Down
SH3RF3-AS1	3.69801	1.19e-70	2q13	Up
YPEL2	-3.6084	1.2e-70	17q22	Down
GPBAR1	6.22801	1.3e-70	2q35	Up
OAZ2	-7.6346	1.38e-70	15q22.31	Down
SYNPO2	-5.23162	1.59e-70	4q26	Down
TMEM173	-5.91298	2.04e-70	5q31.2	Down
ZNF280D	-2.85427	2.92e-70	15q21.2	Down
SIRT5	-3.11718	7.62e-70	6p23	Down
C8orf59	-3.635	2.17e-69	8q21.2	Down
LARP7	3.34893	2.49e-69	4q25	Up
RBM25	-2.07366	3.89e-69	14q24.2	Down
SAP30BP	-3.15527	5.28e-69	17q25.1	Down
VPS13C	-3.06923	6.48e-69	15q22.2	Down
HSP90AA1	-2.03712	1.82e-68	14q32.31	Down
UBE3D	3.75118	1.82e-68	6q14.1	Up
WSCD2	5.22926	3.32e-68	12q23.3	Up
TGFBR2	-2.72913	3.5e-68	3p24.1	Down
DDIT3	3.622	4.43e-68	12q13.3	Up
RIC1	-4.56694	4.47e-68	9p24.1	Down
VN1R1	6.7789	7.45e-68	19q13.4	Up
PRRC2C	-2.05316	9.87e-68	1q24.3	Down
PTPN1	-6.87734	1.29e-67	20q13.13	Down
IL20RB	4.0159	1.58e-67	3q22.3	Up
SAT2	4.73835	1.94e-67	17p13.1	Up
TOB2	-3.91165	2.48e-67	22q13.2	Down
RAB1B	-2.84094	4.64e-67	11q13.2	Down
TESC	5.21386	5.62e-67	12q24.22	Up
PARP14	-4.12278	6.58e-67	3q21.1	Down
SLC30A4	-5.37585	9.06e-67	15q21.1	Down
SCAMP1	-7.03269	9.16e-67	5q14.1	Down
PRKG1	-6.67376	2.45e-66	10q11.23-q21.1	Down
VAT1L	6.20347	3.34e-66	16q23.1	Up
IL1RL1	-6.22171	5.02e-66	2q12.1	Down
RGS3	-5.66938	5.17e-66	9q32	Down
AGBL4	4.05848	1.13e-65	1p33	Up
TMBIM6	-2.7128	1.87e-65	12q13.12	Down
MCC	-2.4934	1.89e-65	5q22.2	Down
USP36	-2.8374	1.94e-65	17q25.3	Down
TRPC4	-4.39432	3.65e-65	13q13.3	Down
RND3	-4.8969	4.03e-65	2q23.3	Down
SLC27A1	-2.84231	8.69e-65	19p13.11	Down
CEP19	4.29198	9.49e-65	3q29	Up
MPO	-4.41506	1.65e-64	17q22	Down
UBB	-4.4001	1.67e-64	17p11.2	Down
SLC7A7	-2.13263	1.84e-64	14q11.2	Down
TMC8	4.04604	4.61e-64	17q25.3	Up
SASH1	-1.86752	6.15e-64	6q24.3-q25.1	Down
ZNF778	2.94935	8.45e-64	16q24.3	Up
UBE2C	4.08389	1.34e-63	20q13.12	Up
CKAP5	-4.51245	1.6e-63	11p11.2	Down
SLC29A1	-4.4844	1.63e-63	6p21.1	Down
CRADD	3.2141	2.01e-63	12q22	Up
TLN2	3.78905	2.49e-63	15q22.2	Up
TCEANC2	-4.71049	2.85e-63	1p32.3	Down
LMNB2	-5.82557	3.97e-63	19p13.3	Down
SLAMF1	3.61292	5.45e-63	1q23.3	Up
JAKMIP2	4.66134	7.57e-63	5q32	Up
KIAA0391	-2.82392	7.7e-63	14q13.2	Down
SLC25A51	4.54228	1.13e-62	9p13.2-p13.1	Up
ZFP37	5.75161	1.34e-62	9q32	Up
SYN1	4.36071	2.75e-62	Xp11.3-p11.23	Up
TMED3	3.63788	2.8e-62	15q25.1	Up
SUV39H1	4.92801	3.16e-62	Xp11.23	Up
ZNF701	3.42793	4.16e-62	19q13.41	Up
SERGEF	5.34318	5.04e-62	11p15.1	Up
SH3BGRL3	-3.07334	5.7e-62	1p36.11	Down
ZBTB40	-4.98291	7.77e-62	1p36.12	Down
TSPAN31	4.40499	1.12e-61	12q14.1	Up
C11orf80	3.58539	1.15e-61	11q13.2	Up
OTUD3	-4.08357	1.82e-61	1p36.13	Down
HDAC3	-4.88859	2.3e-61	5q31.3	Down
ZFAND4	3.13447	2.45e-61	10q11.22	Up
GPR37	6.75977	3.18e-61	7q31.33	Up
SLC38A2	-4.22877	3.85e-61	12q13.11	Down
UGP2	-2.66893	4.56e-61	2p15	Down
ZDHHC6	2.27101	1.66e-60	10q25.2	Up
RNF38	-2.67842	1.68e-60	9p13.2	Down
EEF1A1	1.6891	1.82e-60	6q13	Up
THBS3	-5.07434	1.93e-60	1q22	Down
TMED7	-5.08081	3.69e-60	5q22.3	Down
HMGN1	-4.60169	3.72e-60	21q22.2	Down
MRPS22	-4.16982	4.09e-60	3q23	Down
STARD8	-3.98011	5.54e-60	Xq13.1	Down
C2orf54	5.20379	1.47e-59	2q37.3	Up
ZKSCAN8	-3.45376	1.63e-59	6p21	Down
SETD2	-2.35367	1.87e-59	3p21.31	Down
SETD6	3.96836	2.63e-59	16q21	Up
ZBTB39	-5.12429	2.79e-59	12q13.3	Down
TRABD	2.52074	2.94e-59	22q13.33	Up
TMEM105	4.44447	4.01e-59	17q25.3	Up
RPGRIP1L	-3.06314	4.07e-59	16q12.2	Down
TRIM14	-3.09314	4.5e-59	9q22.33	Down
RHOD	5.89183	5.67e-59	11q13.2	Up
PDE4B	-3.7014	1.22e-58	1p31.3	Down
TUBA1A	-4.34516	1.27e-58	12q13.12	Down
RTKN	3.01715	1.29e-58	2p13.1	Up
SIPA1L2	-4.36598	5.46e-58	1q42.2	Down
HSD3BP5	3.8476	1.02e-57	1p12	Up
HSPA4	-5.97086	1.05e-57	5q31.1	Down
SPRY1	-2.21912	1.13e-57	4q28.1	Down
BCAP31	-3.01744	1.27e-57	Xq28	Down
TMEM63C	5.85117	1.81e-57	14q24.3	Up
C14orf119	-2.55785	2.01e-57	14q11.2	Down
HNRNPAB	-5.53124	2.97e-57	5q35.3	Down
PTX3	-4.80656	3.48e-57	3q25.32	Down
CHTF8	-2.51817	6.47e-57	16q22.1	Down
SUGCT	3.69777	1.11e-56	7p14.1	Up
RPS16	-2.25195	1.24e-56	19q13.1	Down
HOXC6	4.16441	1.35e-56	12q13.13	Up
ZC3H13	-2.39644	1.51e-56	13q14.13	Down
TECPR1	-2.52729	1.61e-56	7q21.3	Down
USP34	-1.88781	1.69e-56	2p15	Down
OTUD7A	4.80961	2.83e-56	15q13.3	Up
STAB1	-4.09534	4.13e-56	3p21.1	Down
RTN3	-3.45377	5.16e-56	11q13	Down
SLC4A3	5.05197	5.39e-56	2q35	Up
APH1A	3.04101	5.47e-56	1q21.2	Up
NHS	4.96683	6.58e-56	Xp22.2-p22.13	Up
MLF1	-2.90406	6.78e-56	3q25.32	Down
BEND3P1	5.29685	9.71e-56	10q11.23	Up
ATF7IP	-3.02801	1.48e-55	12p13.1	Down
TAGLN	-3.80576	1.54e-55	11q23.2	Down
LCOR	-2.513	1.71e-55	10q24.1	Down
SERINC2	3.81442	2.33e-55	1p35.2	Up
XRN1	-4.35872	2.4e-55	3q23	Down
TPPP3	-2.85278	2.7e-55	16q22.1	Down
ZNF37A	-3.42304	3.02e-55	10p11.1	Down
C16orf54	-3.76774	3.2e-55	16p11.2	Down
TM2D3	-4.33097	4.16e-55	15q26.3	Down
WTIP	-6.41436	5.02e-55	19q13.11	Down
AZU1	4.5444	5.32e-55	19p13.3	Up
CALD1	-2.49725	7.1e-55	7q33	Down
2020-09-09	-3.78018	7.31e-55	17q25.3	Down
ANKRD11	-1.98782	1.34e-54	16q24.3	Down
RPS19BP1	4.51121	1.46e-54	22q13.1	Up
PPP1R12A	-2.05465	1.53e-54	12q21.2-q21.31	Down
RNF112	3.31289	1.64e-54	17p11.2	Up
WDR53	4.40448	2.4e-54	3q29	Up
ROBO4	-3.80418	2.68e-54	11q24.2	Down
MEFV	-3.98498	2.85e-54	16p13.3	Down
ZC3HAV1L	3.5138	5.74e-54	7q34	Up
TMEM147	-4.86184	6.05e-54	19q13.12	Down
ST3GAL2	-6.20154	6.89e-54	16q22.1	Down
NFAT5	-3.09034	8.37e-54	16q22.1	Down
HNRNPA3	-2.54601	1.27e-53	2q31.2	Down
MPHOSPH8	-3.24426	1.63e-53	13q12.11	Down
SLCO5A1	3.15576	1.7e-53	8q13.3	Up
ELANE	4.15768	2.09e-53	19p13.3	Up
ZNF319	3.31874	2.58e-53	16q21	Up
TRIM33	-2.0075	3.11e-53	1p13.2	Down
CTNND2	5.35637	4.58e-53	5p15.2	Up
TBC1D10C	4.85757	5.77e-53	11q13.2	Up
VPS11	-4.83887	5.82e-53	11q23.3	Down
CXCR3	4.13442	6.7e-53	Xq13.1	Up
STARD7	-6.14173	9.82e-53	2q11.2	Down
SRGAP3	-2.96011	1.76e-52	3p25.3	Down
SLC25A10	5.11771	1.95e-52	17q25.3	Up
LRTOMT	3.23389	2.3e-52	11q13.4	Up
PPIA	-2.34756	3.51e-52	7p13	Down
ZBTB43	-4.71754	4.31e-52	9q33.3	Down
WDR49	2.92894	4.77e-52	3q26.1	Up
USP9Y	4.06208	5.89e-52	Yq11.221	Up
SEC14L1P1	5.32185	6.46e-52	11p11.2	Up
UBXN6	2.00724	7.25e-52	19p13	Up
MRPL41	-3.47748	1e-51	9q34.3	Down
FIBIN	-4.80609	1.46e-51	11p14.2	Down
TNFSF10	-4.38567	1.78e-51	3q26	Down
STAG2	-2.6529	1.8e-51	Xq25	Down
CCDC144B	-4.98329	2.64e-51	17p11.2	Down
IQCB1	-4.89593	3.08e-51	3q13.33	Down
ZSCAN20	3.77301	3.76e-51	1p35.1	Up
SGCE	-5.12934	3.8e-51	7q21.3	Down
NUDT4	-2.30826	6.02e-51	12q22	Down
FUT10	-3.1919	6.59e-51	8p12	Down
TRPV3	3.78827	8.3e-51	17p13.2	Up
DPM3	3.18423	8.89e-51	1q22	Up
MRPL21	-5.26601	9.1e-51	11q13.3	Down
GPR34	3.95908	1.04e-50	Xp11.4	Up
ATG7	-6.21749	1.09e-50	3p25.3	Down
RHPN1	3.88969	1.64e-50	8q24.3	Up
SPTBN2	5.02897	2.1e-50	11q13.2	Up
E2F6	3.325	3.63e-50	2p25.1	Up
ZNF687	-2.2413	3.89e-50	1q21.3	Down
VTI1B	-1.81682	4.17e-50	14q24.1	Down
C3AR1	4.66603	4.63e-50	12p13.31	Up
DCAKD	2.76964	4.67e-50	17q21.31	Up
KMT2C	-2.34577	4.7e-50	7q36.1	Down
TMEM98	-4.4126	5.63e-50	17q11.2	Down
POLR2L	2.51372	5.97e-50	11p15.5	Up
LUC7L3	-2.01913	7.36e-50	17q21.33	Down
SCO2	2.89838	7.73e-50	22q13.33	Up
SNRPF	-3.91031	8.77e-50	12q23.1	Down
FGF7	-4.24724	1.06e-49	15q21.2	Down
TTC37	-3.11642	1.59e-49	5q15	Down
IL18R1	-3.84912	2.44e-49	2q12.1	Down
RNF11	-6.39671	2.87e-49	1p32.3	Down
NEXN	-3.7341	4.54e-49	1p31.1	Down
RHBDD3	4.58395	7.87e-49	22q12.2	Up
TEX264	2.56695	9.93e-49	3p21.2	Up
SPATA1	3.46923	1.19e-48	1p22.3	Up
DST	-3.39414	1.31e-48	6p12.1	Down
TNIK	-4.11493	1.89e-48	3q26.2-q26.31	Down
SLC25A18	3.37994	2.68e-48	22q11.21	Up
SPR	2.83618	2.84e-48	2p13.2	Up
TPRA1	3.29625	3.01e-48	3q21.3	Up
TMEM186	-3.3437	3.04e-48	16p13.2	Down
ZNF804A	3.41024	3.07e-48	2q32.1	Up
FGGY	-4.28355	3.73e-48	1p32.1	Down
SUPT16H	-2.19813	3.98e-48	14q11.2	Down
NPIPB4	-3.90037	4.48e-48	16p12.2	Down
RWDD2A	3.55366	4.79e-48	6q14.1	Up
CXorf40A	4.04856	5.21e-48	Xq28	Up
SEPHS1	-2.39426	6.56e-48	10p13	Down
PRR16	3.68359	6.82e-48	5q23.1	Up
WASF3	3.15298	7.1e-48	13q12.13	Up
PCBP1-AS1	-2.64245	8.23e-48	2p13.3	Down
PLA2G4F	-4.84848	8.41e-48	15q15.1	Down
TNK2	-2.80246	9.46e-48	3q29	Down
WDR24	2.63589	1.1e-47	16p13.3	Up
BEX5	4.71971	1.14e-47	Xq22.1	Up
TSGA10	2.87782	1.38e-47	2q11.2	Up
SCN11A	3.13904	1.92e-47	3p22.2	Up
TTC32	2.88304	2.01e-47	2p24.1	Up
GOLGA4	-2.12611	2.76e-47	3p22.2	Down
MIB2	-3.81981	2.88e-47	1p36.33	Down
CAPZA2	-2.81814	3.66e-47	7q31.2	Down
ZBTB1	-3.88275	3.91e-47	14q23.3	Down
BAZ2B	-2.42134	4.12e-47	2q24.2	Down
ZNF654	-2.16254	4.43e-47	3p11.1	Down
STRIP2	2.5765	4.53e-47	7q32.1	Up
SLFNL1	5.49507	4.78e-47	1p34.2	Up
RNF207	2.87623	4.87e-47	1p36.31	Up
RTTN	3.01632	5.17e-47	18q22.1	Up
STMN1	-4.89423	5.4e-47	1p36.11	Down
TSPAN15	2.73196	5.78e-47	10q22.1	Up
BOD1L1	-2.29488	6.64e-47	4p15.33	Down
TRPS1	-6.41582	9.91e-47	8q23.3	Down
HMBOX1	-2.72215	1.02e-46	8p21.1-p12	Down
TIPRL	-2.26316	1.15e-46	1q24.2	Down
RNF150	3.04099	1.15e-46	4q31.21	Up
SMIM4	-1.9888	1.84e-46	3p21.1	Down
SH3GLB2	2.22455	1.96e-46	9q34.11	Up
RNF216	-2.43987	3.15e-46	7p22.1	Down
ABCA6	-4.01721	3.81e-46	17q24.2-q24.3	Down
SF3B4	-2.16454	4.58e-46	1q21.2	Down
IL12A	3.80742	5.3e-46	3q25.33	Up
TIRAP	3.22134	5.71e-46	11q24.2	Up
SAP30	-2.66404	8.46e-46	4q34.1	Down
STOML1	5.19273	8.83e-46	15q24.1	Up
ENO1	2.18225	8.93e-46	1p36.23	Up
SOX8	4.72037	1.22e-45	16p13.3	Up
SLC29A2	4.78421	1.35e-45	11q13.2	Up
ZNF587	-2.25025	1.45e-45	19q13.43	Down
TMEM42	3.88587	1.67e-45	3p21.31	Up
ZNF696	4.23728	1.8e-45	8q24.3	Up
SLC12A5	4.86424	1.89e-45	20q13.12	Up
PHF2	-2.2983	1.96e-45	9q22.31	Down
BTBD9	-3.36958	2.46e-45	6p21.2	Down
GTF2F2	-5.31585	2.74e-45	13q14.12-q14.13	Down
CTU2	3.04318	3.63e-45	16q24.3	Up
CKS1B	-4.0935	4.23e-45	1q21.3	Down
NLGN2	-4.44936	4.58e-45	17p13.1	Down
PRNP	-4.70897	5.79e-45	20p13	Down
MAP3K2	-2.96402	5.87e-45	2q14.3	Down
RNF175	3.90539	5.94e-45	4q31.3	Up
SREK1	-3.85467	6.89e-45	5q12.3	Down
TMBIM4	3.8861	9.66e-45	12q14.3	Up
XPNPEP2	2.81211	1.26e-44	Xq26.1	Up
ZNF230	-2.55341	1.37e-44	19q13.31	Down
JAGN1	3.13888	1.56e-44	3p25.3	Up
SYNGR2	-3.69687	1.72e-44	17q25.3	Down
HNRNPH1	-3.45716	2.09e-44	5q35.3	Down
SP2	-6.63616	2.24e-44	17q21.32	Down
RPUSD1	3.68555	2.29e-44	16p13.3	Up
NPIPB3	-4.31619	2.65e-44	16p12.2	Down
PRPF38B	-1.65545	3.04e-44	1p13.3	Down
KATNA1	-3.07081	4.29e-44	6q25.1	Down
KDM4C	-2.19447	4.57e-44	9p24.1	Down
TMPRSS13	3.52462	6.17e-44	11q23.3	Up
TNS4	4.86011	8.85e-44	17q21.2	Up
C3orf38	3.45626	8.96e-44	3p11.1	Up
AGR3	3.9359	9.85e-44	7p21.1	Up
LYPD6	3.7667	1e-43	2q23.2	Up
FOS	1.8121	1.01e-43	14q24.3	Up
NDUFV2	-3.68026	1.27e-43	18p11.22	Down
GPATCH3	3.072	1.51e-43	1p36.11	Up
IGF1	-3.74243	1.69e-43	12q23.2	Down
LIG4	-2.48176	1.84e-43	13q33.3	Down
ESRRG	4.20197	1.88e-43	1q41	Up
DHX36	-1.96457	1.94e-43	3q25.2	Down
NUDT9	-5.02271	2.7e-43	4q22.1	Down
THRAP3	-2.63019	2.83e-43	1p34.3	Down
SLC25A45	2.97536	3.18e-43	11q13.1	Up
TRPC3	5.09236	3.97e-43	4q27	Up
RPS3A	2.64637	4.71e-43	4q31.3	Up
GTPBP6	-2.80554	5.4e-43	Xp22.33 and Yp11.32	Down
TNC	-2.26877	1.42e-42	9q33.1	Down
ZMYM1	2.78274	1.55e-42	1p34.3	Up
SMC2	-5.22424	1.56e-42	9q31.1	Down
SRGAP2B	-4.64276	1.8e-42	1q21.1	Down
EIF4ENIF1	-3.08387	2.01e-42	22q12.2	Down
ZNF707	3.56729	2.05e-42	8q24.3	Up
TIGD6	4.43344	2.26e-42	5q32	Up
KAT6A	-2.22817	3.47e-42	8p11.21	Down
TTLL6	3.23413	3.5e-42	17q21.32	Up
TTLL1	3.59246	3.61e-42	22q13.2	Up
SLC37A1	3.08887	3.84e-42	21q22.3	Up
ZNF628	4.43356	4.16e-42	19q13.42	Up
SF3A2	2.3062	6.02e-42	19p13.3	Up
ZNF430	-4.79138	6.69e-42	19p12	Down
ATRX	-2.01071	8.68e-42	Xq21.1	Down
ATL1	-4.36045	8.94e-42	14q22.1	Down
PCDH18	-5.71159	1.14e-41	4q28.3	Down
TTC28	-1.84659	1.17e-41	22q12.1	Down
SSR4	2.69431	1.46e-41	Xq28	Up
ZNF714	3.66649	1.51e-41	19p12	Up
VOPP1	-4.84104	1.68e-41	7p11.2	Down
SLC1A3	-4.30301	1.79e-41	5p13.2	Down
TRAPPC8	-3.11906	2.35e-41	18q12.1	Down
GJB3	4.3524	2.52e-41	1p34.3	Up
ZNF48	4.49669	2.85e-41	16p11.2	Up
C11orf88	4.86545	3.06e-41	11q23.1	Up
SGPP1	3.24643	4.13e-41	14q23.2	Up
ZNF83	-3.67901	1e-40	19q13.41	Down
SGMS1	-3.37997	1.06e-40	10q11.23	Down
SDF2L1	3.37208	1.28e-40	22q11.21	Up
RFC2	2.84399	1.37e-40	7q11.23	Up
XDH	3.89039	1.55e-40	2p23.1	Up
UBAP2L	-1.99275	1.76e-40	1q21.3	Down
WDR6	-2.31707	1.97e-40	3p21.31	Down
SIN3B	-2.33061	2.04e-40	19p13.12	Down
CLIC3	3.53633	2.38e-40	9q34.3	Up
TAB2	-1.92952	2.48e-40	6q25.1	Down
MAF	-4.36701	2.8e-40	16q23.2	Down
RIC8A	-4.67697	3.3e-40	11p15.5	Down
ZNF536	2.99666	3.49e-40	19q13.11	Up
XRRA1	2.63688	3.65e-40	11q13.4	Up
C11orf65	-2.66743	3.87e-40	11q22.3	Down
TIGD4	5.71324	3.93e-40	4q31.3	Up
TBCA	-2.44409	4e-40	5q14.1	Down
TMEM139	2.72352	4.21e-40	7q34	Up
CRYAB	-3.82514	4.34e-40	11q23.1	Down
TMEM11	3.40886	4.36e-40	17p11.1	Up
ZNF528	-3.80853	5.35e-40	19q13.41	Down
SCAMP3	2.94055	6.16e-40	1q22	Up
FIGN	5.13579	7.95e-40	2q24.3	Up
TMEM126B	3.987	8.69e-40	11q14.1	Up
WISP1	2.27463	1.29e-39	8q24.22	Up
TMEM119	-2.81731	1.45e-39	12q23.3	Down
ANKRD12	-2.28444	1.63e-39	18p11.22	Down
SPATA2L	-2.74468	1.65e-39	16q24.3	Down
SLC25A11	-3.56418	2.31e-39	17p13.2	Down
PNISR	-2.21277	3.92e-39	6q16.2	Down
CYP4F11	3.56994	3.97e-39	19p13.12	Up
TFEB	2.82834	4.06e-39	6p21.1	Up
PDS5B	-1.95456	4.16e-39	13q13.1	Down
TMEM130	3.87595	6.68e-39	7q22.1	Up
ABCA13	-5.57275	8.69e-39	7p12.3	Down
PXDC1	-3.4009	9.18e-39	6p25.2	Down
STIP1	-3.41626	9.41e-39	11q13.1	Down
ZNF283	3.07938	1.08e-38	19q13.31	Up
DCP2	-4.11757	1.24e-38	5q22.2	Down
FLG	-4.12437	1.79e-38	1q21.3	Down
TTC7A	-3.92017	2.38e-38	2p21	Down
UBXN10	3.7395	2.39e-38	1p36.12	Up
THOC5	-2.47746	2.77e-38	22q12.2	Down
XRCC2	3.31301	3.84e-38	7q36.1	Up
SUGP2	-1.6243	4.53e-38	19p13	Down
C11orf95	4.88822	4.65e-38	11q13.1	Up
SLC30A5	-2.47442	5.16e-38	5q13.1-q13.2	Down
WARS2	5.34507	5.96e-38	1p12	Up
PPIC	-3.08352	6.7e-38	5q23.2	Down
TMEM156	-3.61851	6.95e-38	4p14	Down
CCDC96	4.30674	6.96e-38	4p16.1	Up
RRAGB	2.61915	7.58e-38	Xp11.21	Up
SPOCK2	-4.90498	7.69e-38	10q22.1	Down
SP100	-3.91224	8.86e-38	2q37.1	Down
THAP10	2.45202	8.86e-38	15q23	Up
S100A16	2.06529	9.46e-38	1q21.3	Up
NCOR1	-1.71204	9.86e-38	17p12-p11.2	Down
SLC20A2	-4.83856	1.05e-37	8p11.21	Down
TKT	-2.11476	1.42e-37	3p21.1	Down
CFLAR	-1.69023	1.52e-37	2q33.1	Down
TMOD2	-3.58202	1.74e-37	15q21.2	Down
TFAP2A	-3.22795	2.13e-37	6p24.3	Down
CCDC141	-4.60985	2.21e-37	2q31.2	Down
GMPPB	-4.96291	2.43e-37	3p21.31	Down
ZSCAN9	-2.41683	2.64e-37	6p22.1	Down
WDR89	-2.6987	2.69e-37	14q23.2	Down
NPIPA1	-2.94394	2.77e-37	16p13.11	Down
ROCK1	-3.71084	2.85e-37	18q11.1	Down
WDR5B	2.89676	3.62e-37	3q21.1	Up
TBCD	-1.88335	5.91e-37	17q25.3	Down
GPR17	-4.02709	6.63e-37	2q14.3	Down
TNRC6B	-1.93651	7.18e-37	22q13.1	Down
RNF4	-4.82446	9.6e-37	4p16.3	Down
TIE1	-3.71996	9.62e-37	1p34.2	Down
CMTM4	-2.75011	1e-36	16q22.1-q22.3	Down
TMEM179B	-2.93743	1.07e-36	11q12.3	Down
PTPRF	2.27486	1.07e-36	1p34.2	Up
LINC00482	4.57186	1.13e-36	17q25.3	Up
ARF1	1.51511	1.24e-36	1q42.13	Up
ALS2CR12	-3.66795	1.29e-36	2q33.1	Down
C5orf30	2.89528	1.38e-36	5q21.1	Up
TMEM117	4.94733	1.47e-36	12q12	Up
HIST1H2BJ	-4.17741	1.55e-36	6p22.1	Down
TRIT1	3.10699	1.89e-36	1p34.2	Up
TMEM246	3.76261	1.92e-36	9q31.1	Up
RPA2	2.21613	1.93e-36	1p35.3	Up
SLC25A33	2.99558	1.94e-36	1p36.22	Up
RGS12	-3.70503	2.34e-36	4p16.3	Down
SPPL2B	2.6063	2.52e-36	19p13.3	Up
RGL4	-2.84471	2.88e-36	22q11.23	Down
TRAC	-4.5796	3.15e-36	14q11.2	Down
LAPTM4A	1.7545	3.15e-36	2p24.1	Up
TTC23L	3.12606	3.35e-36	5p13.2	Up
TST	-2.85676	4.56e-36	22q12.3	Down
SPC24	4.43461	4.6e-36	19p13.2	Up
SESN3	-2.28012	6.24e-36	11q21	Down
SSBP3-AS1	3.86618	6.37e-36	1p32.3	Up
ARID4B	-1.63927	8e-36	1q42.3	Down
STYXL1	-2.51841	8.01e-36	7q11.23	Down
HES4	4.18554	8.04e-36	1p36.33	Up
C18orf32	2.43128	8.66e-36	18q21.1	Up
WDR45B	-4.81283	8.97e-36	17q25.3	Down
SMARCD3	2.39057	9.38e-36	7q36.1	Up
RPS7P1	4.39385	9.52e-36	17q11.2	Up
USP7	-1.77556	1.17e-35	16p13.2	Down
AFAP1	3.20572	1.27e-35	4p16.1	Up
UBL5	-3.97452	1.38e-35	19p13.2	Down
DLEU2L	-3.12032	1.38e-35	1p31.3	Down
EPB41L2	-2.82085	1.46e-35	6q23.1-q23.2	Down
PPP2R1A	1.98476	1.65e-35	19q13.41	Up
TUSC2	-3.9352	1.91e-35	3p21.31	Down
UBASH3B	-3.1548	1.91e-35	11q24.1	Down
IFNLR1	6.89603	1.95e-35	1p36.11	Up
DHRSX	-3.71737	1.97e-35	Xp22.33 and Yp11.2	Down
KDM2A	-2.1688	1.98e-35	11q13.2	Down
SETBP1	1.67727	2.1e-35	18q12.3	Up
TMEM91	4.4586	2.2e-35	19q13.2	Up
RRP9	2.10916	2.46e-35	3p21.2	Up
SF3B6	-2.02337	2.83e-35	2p23.3	Down
PSMB4	3.12423	3.2e-35	1q21.3	Up
COPZ1	2.04566	3.73e-35	12q13.13	Up
SLC9B2	-3.15586	3.84e-35	4q24	Down
LMOD3	-2.7025	3.99e-35	3p14.1	Down
RPP38	2.16082	4.05e-35	10p13	Up
PPIG	-1.27506	4.45e-35	2q31.1	Down
ZBTB45	3.80753	4.62e-35	19q13.43	Up
MUC1	-3.66309	5.31e-35	1q22	Down
NLGN3	3.05615	5.31e-35	Xq13.1	Up
NRARP	2.5649	5.66e-35	9q34.3	Up
MAN1A2	-3.35045	5.76e-35	1p12	Down
MED12	-6.3027	5.88e-35	Xq13.1	Down
EIF4A1	-2.68593	6.34e-35	17p13.1	Down
TAF1	-1.88411	6.35e-35	Xq13.1	Down
USP6	4.73839	6.63e-35	17p13.2	Up
WDR62	2.99524	7.26e-35	19q13.12	Up
JMJD4	3.04569	7.85e-35	1q42.13	Up
SLIT1	3.45058	7.94e-35	10q24.1	Up
MUSK	-3.99476	8.88e-35	9q31.3	Down
ERC1	-2.03329	9.36e-35	12p13.33	Down
NDUFC2	2.90452	1.08e-34	11q14.1	Up
NAV3	-3.49137	1.12e-34	12q21.2	Down
SEC62	-2.21163	1.19e-34	3q26.2	Down
RBM3	2.47683	1.27e-34	Xp11.23	Up
CEP152	-2.39884	1.59e-34	15q21.1	Down
ZNF836	-3.30724	1.8e-34	19q13.33	Down
ZFAT	-3.82126	2.25e-34	8q24.22	Down
RAD54B	3.61949	2.53e-34	8q22.1	Up
KRCC1	-3.53667	3.06e-34	2p11.2	Down
ADH5	4.14278	3.21e-34	4q23	Up
ARF3	1.71507	3.22e-34	12q13.12	Up
ARID5A	2.70643	3.91e-34	2q11.2	Up
EIF3A	-1.32377	4.34e-34	10q26.11	Down
POLDIP2	2.58509	4.52e-34	17q11.2	Up
SELENBP1	-4.17196	5.35e-34	1q21.3	Down
CCDC158	-3.02035	5.92e-34	4q21.1	Down
LRRC75B	2.50804	7.54e-34	22q11.23	Up
ZBTB21	-3.71628	7.74e-34	21q22.3	Down
ULBP1	2.21155	8.43e-34	6q25.1	Up
PRRG3	-3.53223	8.66e-34	Xq28	Down
GLMP	2.87759	1.06e-33	1q22	Up
YES1	-2.5566	1.67e-33	18p11.32	Down
EEA1	-2.07845	1.7e-33	12q22	Down
TRAM1	-1.74326	1.97e-33	8q13.3	Down
RPP40	2.34936	1.99e-33	6p25.1	Up
BMP2K	-2.38849	2.04e-33	4q21.21	Down
TJP3	3.71144	2.18e-33	19p13.3	Up
GANAB	1.53723	2.39e-33	11q12.3	Up
DAZAP2	-4.51487	2.57e-33	12q13.13	Down
STX12	-3.58068	2.75e-33	1p35.3	Down
BRD4	-1.49806	2.9e-33	19p13.12	Down
AAK1	-1.99708	3.1e-33	2p13.3	Down
VKORC1	-3.44428	3.54e-33	16p11.2	Down
RAB11B	-4.0439	4.12e-33	19p13.2	Down
SNX33	-3.38543	4.26e-33	15q24.2	Down
HERC1	-2.14625	4.82e-33	15q22.31	Down
SENP6	-1.74223	5.47e-33	6q14.1	Down
SURF2	3.35501	5.77e-33	9q34.2	Up
SCYL1	-3.73719	6.58e-33	11q13.1	Down
WFIKKN1	3.23313	6.59e-33	16p13.3	Up
SPINK1	3.89662	6.8e-33	5q32	Up
VANGL1	3.8091	6.85e-33	1p13.1	Up
ABCA9	-3.44593	7.14e-33	17q24.2	Down
SMPD2	3.68387	7.27e-33	6q21	Up
GNAS	1.32246	7.81e-33	20q13.32	Up
CMTM8	3.66886	7.86e-33	3p22.3	Up
ZNF441	3.29739	8.68e-33	19p13.2	Up
ZNF704	-2.17739	8.82e-33	8q21.13	Down
C1D	-3.58767	9.34e-33	2p14	Down
MYCBP2	-2.16026	9.59e-33	13q22.3	Down
MMGT1	-6.40072	1.13e-32	Xq26.3	Down
SCD5	4.94671	1.16e-32	4q21.22	Up
NR2F2	-1.75488	1.22e-32	15q26.2	Down
RNF166	-4.01674	1.4e-32	16q24.2-q24.3	Down
ERGIC3	2.09062	1.5e-32	20q11.22	Up
THOC6	2.79729	1.74e-32	16p13.3	Up
PDE2A	3.29234	1.76e-32	11q13.4	Up
CHORDC1	-2.3396	2e-32	11q14.3	Down
ZNF585A	-3.52846	2.09e-32	19q13.13	Down
ZNF222	-2.45043	2.15e-32	19q13.31	Down
BTBD6	-3.85993	2.25e-32	14q32.33	Down
CABP4	2.86584	2.36e-32	11q13.2	Up
ZNF138	-2.46204	2.5e-32	7q11.21	Down
SKIL	-3.59558	2.72e-32	3q26.2	Down
DNAJC22	3.92473	2.8e-32	12q13.12	Up
TRMT112	-1.76588	2.89e-32	11q13.1	Down
UCP3	2.49363	2.9e-32	11q13.4	Up
SLC25A36	-2.63672	3.29e-32	3q23	Down
SH3BP1	3.86366	3.54e-32	22q13.1	Up
CTDSP1	2.10951	4.79e-32	2q35	Up
TAF6L	3.21068	6.2e-32	11q12.3	Up
VEGFA	-2.52834	7.05e-32	6p21.1	Down
TTYH2	-3.3466	7.24e-32	17q25.1	Down
LOXHD1	-3.33091	7.48e-32	18q21.1	Down
CLEC4D	-3.31988	8.36e-32	12p13.31	Down
LCMT2	3.16108	9.41e-32	15q15.3	Up
RHOT2	-2.29631	1e-31	16p13.3	Down
CEP135	-4.00622	1.03e-31	4q12	Down
CLK1	-2.02664	1.11e-31	2q33.1	Down
ZNF30	2.67905	1.21e-31	19q13.13	Up
ZNF431	-2.16285	1.29e-31	19p12	Down
DSEL	2.08045	1.31e-31	18q22.1	Up
SIRT3	3.02217	1.31e-31	11p15.5	Up
USP49	2.1059	1.39e-31	6p21.1	Up
BTD	2.82442	1.48e-31	3p25.1	Up
SH2D1A	4.02644	1.51e-31	Xq25	Up
TIMM8A	3.67902	1.59e-31	Xq22.1	Up
USP30	2.43251	1.66e-31	12q24.11	Up
ZNF366	-3.4034	2.06e-31	5q13.1	Down
INO80D	-2.08697	2.07e-31	2q33.3	Down
SLC7A5	-4.73016	2.12e-31	16q24.2	Down
WIPI1	-3.66779	2.17e-31	17q24.2	Down
KTN1-AS1	2.53437	2.78e-31	14q22.3	Up
GTF2IRD2B	2.50512	2.91e-31	7q11.23	Up
FOXJ3	-3.22695	3e-31	1p34.2	Down
COL14A1	-2.25889	3.36e-31	8q24.12	Down
KIAA1551	-1.97534	3.39e-31	12p11.21	Down
SLC35B2	2.72764	3.57e-31	6p21.1	Up
ZFYVE16	-1.61866	3.65e-31	5q14.1	Down
C9orf16	2.6668	3.71e-31	9q34.11	Up
SPCS1	-3.20579	4.52e-31	3p21.1	Down
OSCAR	-2.11558	5.41e-31	19q13.42	Down
AKAP12	-3.80383	5.58e-31	6q25.1	Down
ATP6AP1	1.95277	5.69e-31	Xq28	Up
TNFRSF14	-3.82092	5.85e-31	1p36.32	Down
MS4A14	-3.27245	6.1e-31	11q12.2	Down
LGALS4	2.34599	6.19e-31	19q13.2	Up
RSPO3	-5.00198	6.22e-31	6q22.33	Down
MAMSTR	-2.26289	6.5e-31	19q13.33	Down
SGK2	5.44513	7.38e-31	20q13.12	Up
USP32	-2.18508	7.48e-31	17q23.3	Down
SC5D	-3.72799	8.53e-31	11q23.3-q24.1	Down
TFIP11	2.3686	8.79e-31	22q12.1	Up
ZNF790	2.60285	8.84e-31	19q13.12	Up
SMIM15	3.17878	9.15e-31	5q12.1	Up
PHF21A	-1.52408	9.64e-31	11p11.2	Down
UXT	2.5762	1.12e-30	Xp11.23	Up
CD63	1.83005	1.24e-30	12q13.2	Up
EVL	-2.66651	1.3e-30	14q32.2	Down
ERBB4	3.47861	1.45e-30	2q34	Up
PIGP	-5.23675	1.47e-30	21q22.13	Down
WDR3	-3.82944	1.47e-30	1p12	Down
PUSL1	3.9921	1.77e-30	1p36.33	Up
RILPL2	-4.72036	1.86e-30	12q24.31	Down
ANKRD26	-2.18096	2.04e-30	10p12.1	Down
VPS33A	2.54549	2.14e-30	12q24.31	Up
ZDHHC4	3.14174	2.45e-30	7p22.1	Up
TIMM17B	2.79119	2.59e-30	Xp11.23	Up
SPTLC3	2.82091	2.59e-30	20p12.1	Up
PLA2G2A	-2.06285	2.88e-30	1p36.13	Down
TXNDC16	2.53345	3.01e-30	14q22.1	Up
SH3PXD2A	-1.74845	4.09e-30	10q24.33	Down
HIBCH	-3.7586	4.36e-30	2q32.2	Down
FCGR3B	-4.2082	4.38e-30	1q23.3	Down
CEP350	-1.74947	5.25e-30	1q25.2	Down
CHD1	-1.86614	5.37e-30	5q15-q21.1	Down
ZNF365	3.25807	5.42e-30	10q21.2	Up
TAF1D	-2.16064	6.2e-30	11q21	Down
PGBD5	3.9299	6.77e-30	1q42.13	Up
SYVN1	-4.41254	6.86e-30	11q13.1	Down
AAR2	1.92749	7.11e-30	20q11.23	Up
FAT3	-4.28253	7.92e-30	11q14.3	Down
SMIM8	2.5873	7.98e-30	6q15	Up
STAG1	-3.00933	8.33e-30	3q22.3	Down
ZNF644	-1.68421	1.02e-29	1p22.2	Down
USE1	3.09619	1.02e-29	19p13.11	Up
TM9SF1	3.76059	1.19e-29	14q12	Up
WNK1	-2.78574	1.22e-29	12p13.33	Down
TTC1	-2.02278	1.35e-29	5q33.3	Down
DCTPP1	2.62113	1.37e-29	16p11.2	Up
NBEAL1	-2.85297	1.41e-29	2q33.2	Down
TGDS	-3.12885	1.58e-29	13q32.1	Down
EEF2	1.19769	1.83e-29	19p13.3	Up
CD300E	2.10733	1.84e-29	17q25.1	Up
TMEM150B	3.8126	1.94e-29	19q13.42	Up
2020-09-02	0.964342	2.04e-29	Xq24	Up
ERICH1	-1.89312	2.26e-29	8p23.3	Down
RNF180	-2.95707	2.63e-29	5q12.3	Down
LRFN5	-2.98077	2.7e-29	14q21.1	Down
PODXL	-2.11905	2.96e-29	7q32.3	Down
METTL24	-2.75401	3.77e-29	6q21	Down
LRP1	-1.68228	3.89e-29	12q13.3	Down
RINL	-4.70767	4.17e-29	19q13.2	Down
TLE1	-2.72706	4.32e-29	9q21.32	Down
PHF3	-1.60264	4.51e-29	6q12	Down
KMT2E	-1.45043	4.62e-29	7q22.3	Down
SLC25A1	-1.61661	4.96e-29	22q11.21	Down
TMEM223	2.69053	5.07e-29	11q12.3	Up
NEMF	-1.82423	5.34e-29	14q21.3	Down
TMEM41A	-4.09511	5.68e-29	3q27.2	Down
ALDOA	1.87761	5.78e-29	16p11.2	Up
RIPK2	1.64515	6.65e-29	8q21.3	Up
CARD11	2.75702	6.95e-29	7p22.2	Up
ZFP30	-2.47598	7.21e-29	19q13.12	Down
SLC16A14	-1.9868	7.65e-29	2q36.3	Down
SH2D4B	4.47387	7.84e-29	10q23.1	Up
ZNF749	3.28945	9.05e-29	19q13.43	Up
CALCOCO2	-1.22942	9.37e-29	17q21.32	Down
TMCC3	-2.58524	9.5e-29	12q22	Down
RGS16	2.24986	9.6e-29	1q25.3	Up
STEAP3	-5.41997	1.14e-28	2q14.2	Down
CEP128	-2.37298	1.18e-28	14q31.1	Down
RTN4R	1.99164	1.21e-28	22q11.21	Up
EPHA10	3.44791	1.27e-28	1p34.3	Up
CTSD	2.1056	1.37e-28	11p15.5	Up
TUBA1C	2.90753	1.5e-28	12q13.12	Up
USP43	2.37786	1.53e-28	17p12	Up
STK32A	-2.06189	1.71e-28	5q32	Down
PPFIBP1	-2.2843	2.09e-28	12p11.23-p11.22	Down
SLFN11	-1.61042	2.09e-28	17q12	Down
H3F3B	1.09491	2.12e-28	17q25.1	Up
SLC25A14	3.32493	2.26e-28	Xq26.1	Up
SLC43A1	2.52191	2.3e-28	11q12.1	Up
EBF1	-2.63082	2.82e-28	5q33.3	Down
C11orf45	2.72921	2.82e-28	11q24.3	Up
LRBA	1.35455	2.89e-28	4q31.3	Up
STRN	-3.87654	3.28e-28	2p22.2	Down
SERTAD4	2.96651	3.37e-28	1q32.2	Up
CRYBG3	-2.81234	3.39e-28	3q11.2	Down
NANP	-3.35945	3.53e-28	20p11.21	Down
PTPMT1	2.48457	3.61e-28	11p11.2	Up
LGALS3BP	2.3869	3.63e-28	17q25	Up
KMT2D	-1.78948	3.73e-28	12q13.12	Down
GTF3C2	1.86125	3.81e-28	2p23.3	Up
SNX1	-1.14186	4.63e-28	15q22.31	Down
ZMYND10	2.03124	4.9e-28	3p21.31	Up
EPCAM	3.03207	5.17e-28	2p21	Up
TEX261	-2.16202	5.76e-28	2p13.3	Down
LPP	-1.73228	8.6e-28	3q27.3-q28	Down
MAPK11	3.06812	8.88e-28	22q13.33	Up
PEX10	2.36326	1.08e-27	1p36.32	Up
ZDHHC16	-3.44682	1.2e-27	10q24.1	Down
SLC35B3	3.18123	1.29e-27	6p24.3	Up
GOLGA8A	-3.58628	1.33e-27	15q14	Down
SURF1	2.11772	1.36e-27	9q34.2	Up
KDELR2	1.81809	1.57e-27	7p22.1	Up
RYR3	2.55463	1.67e-27	15q13.3-q14	Up
SOX5	3.83619	1.71e-27	12p12.1	Up
PRDM2	-1.47833	1.73e-27	1p36.21	Down
TMEM160	4.64567	1.99e-27	19q13.32	Up
DDX5	-0.745857	2.18e-27	17q23.3	Down
FTL	1.44295	2.24e-27	19q13.33	Up
ZMYM2	1.41116	2.43e-27	13q12.11	Up
AKAP9	-1.95284	2.5e-27	7q21.2	Down
NUP62CL	3.73436	3e-27	Xq22.3	Up
COL13A1	2.33393	3.04e-27	10q22.1	Up
CYB561	2.57686	3.41e-27	17q23.3	Up
XYLT1	-2.3063	3.57e-27	16p12.3	Down
CPLX1	4.3911	4.04e-27	4p16.3	Up
IGIP	2.39557	4.69e-27	5q31.3	Up
BTNL9	-4.2305	4.71e-27	5q35.3	Down
MROH7	5.03271	4.72e-27	1p32.3	Up
TROVE2	-3.88883	4.73e-27	1q31.2	Down
ITGA2B	-3.431	4.83e-27	17q21.31	Down
UTP14A	1.72692	5.89e-27	Xq26.1	Up
SIGLEC5	-2.88416	6.02e-27	19q13.41	Down
SPRYD4	2.72469	6.02e-27	12q13.3	Up
ARGLU1	-1.95362	6.08e-27	13q33.3	Down
KIAA0753	2.30765	6.18e-27	17p13.1	Up
SMAP1	-5.24057	7.8e-27	6q13	Down
SAA2	3.2146	7.8e-27	11p15.1	Up
SCAF11	-1.90162	8.51e-27	12q12	Down
FBXW7	-1.84585	9.29e-27	4q31.3	Down
TAF5L	-1.50105	1.01e-26	1q42.13	Down
PRR4	-2.91466	1.05e-26	12p13	Down
RAD9A	2.04084	1.22e-26	11q13.2	Up
ALDH8A1	-2.70112	1.23e-26	6q23.3	Down
TTC14	-1.90806	1.26e-26	3q26.33	Down
UBR2	-1.75562	1.44e-26	6p21.1	Down
MECR	2.0847	1.55e-26	1p35.3	Up
ATM	-2.01503	1.56e-26	11q22.3	Down
LAPTM4B	3.95411	1.57e-26	8q22.1	Up
MTX2	2.48714	1.7e-26	2q31.1	Up
UBE2G2	-1.3219	1.8e-26	21q22.3	Down
SERPINB3	2.78621	1.85e-26	18q21.33	Up
DNAJB1	-1.70163	2.14e-26	19p13.12	Down
CSRP2	1.94207	2.19e-26	12q21.2	Up
SHISA4	2.81242	2.19e-26	1q32.1	Up
TG	4.89664	2.33e-26	8q24.22	Up
TPM1	-2.92043	2.36e-26	15q22.2	Down
MCAT	2.41792	2.51e-26	22q13.2	Up
ZMAT2	-3.42777	2.62e-26	5q31.3	Down
SNX10	1.87804	2.68e-26	7p15.2	Up
SIN3A	-1.58316	2.84e-26	15q24.2	Down
BCL6	-1.70965	2.91e-26	3q27.3	Down
EPS15	-1.17464	2.94e-26	1p32.3	Down
SYT17	-4.42775	2.95e-26	16p12.3	Down
IL1R1	-1.85463	2.95e-26	2q11.2-q12.1	Down
FLT1	-2.27086	2.96e-26	13q12.3	Down
SENP8	2.60125	3.09e-26	15q23	Up
RPL18A	2.10262	3.33e-26	19p13.11	Up
PRKAR1B	-3.60832	3.36e-26	7p22.3	Down
C1orf43	1.97193	3.46e-26	1q21.3	Up
PABPC1	1.30668	3.67e-26	8q22.3	Up
ZNF618	-4.45331	3.89e-26	9q32	Down
RMND1	-3.44177	4.21e-26	6q25.1	Down
SKA2	-3.40203	4.27e-26	17q23.2	Down
WDR74	2.98464	4.27e-26	11q12.3	Up
REV3L	-2.2913	4.4e-26	6q21	Down
MED16	-4.65497	4.44e-26	19p13.3	Down
ARHGAP11A	2.84635	4.62e-26	15q13.3	Up
CEP85L	-2.22473	4.65e-26	6q22.31	Down
ALMS1	-2.07418	4.93e-26	2p13.1	Down
DICER1	-1.65512	5.04e-26	14q32.13	Down
DMXL2	-2.14198	5.8e-26	15q21.2	Down
FAM161A	2.43126	5.8e-26	2p15	Up
CD160	-2.40336	6.22e-26	1q21.1	Down
SUPT7L	1.74854	6.22e-26	2p23.3	Up
CARD8	-1.7789	6.74e-26	19q13.33	Down
CYB561D2	2.66017	7.03e-26	3p21.31	Up
RBM6	-1.78085	7.25e-26	3p21.31	Down
CREBRF	-2.05418	7.31e-26	5q35.1	Down
DNAJB4	-2.64509	7.98e-26	1p31.1	Down
HTR2A	-2.79267	8.04e-26	13q14.2	Down
THEMIS	-3.91281	8.32e-26	6q22.33	Down
ZNF142	-1.90017	8.32e-26	2q35	Down
MRGPRF	3.00225	8.91e-26	11q13.3	Up
MBD2	-1.16675	9.05e-26	18q21.2	Down
SLC24A3	-4.17387	9.35e-26	20p11.23	Down
BIRC6	-1.6382	9.36e-26	2p22.3	Down
DGKH	-2.63928	9.37e-26	13q14.11	Down
LCK	-2.72759	1.03e-25	1p35.2	Down
TMEM40	2.15157	1.29e-25	3p25.2	Up
FAM122A	-2.48415	1.31e-25	9q21.11	Down
SLC30A6	1.8267	1.35e-25	2p22.3	Up
SRP54	-1.43592	1.46e-25	14q13.2	Down
ATXN3	-1.60836	1.59e-25	14q32.12	Down
PRG4	-4.674	1.65e-25	1q31.1	Down
SNRPA	2.46254	1.7e-25	19q13.1	Up
SLC7A11	-4.97501	1.72e-25	4q28.3	Down
INVS	-1.51732	2.13e-25	9q31.1	Down
ZNF503	2.06673	2.45e-25	10q22.2	Up
TMED9	-1.57945	2.46e-25	5q35.3	Down
CWF19L2	-1.69681	2.73e-25	11q22.3	Down
SLC26A8	-2.95819	2.86e-25	6p21.31	Down
KIAA1211L	2.24482	2.86e-25	2q11.2	Up
TBC1D9	-2.04288	3.05e-25	4q31.21	Down
OAZ1	1.47275	3.53e-25	19p13.3	Up
H2AFV	1.43882	3.54e-25	7p13	Up
DDX42	-2.15785	3.63e-25	17q23.3	Down
LAMA2	-2.40691	3.75e-25	6q22.33	Down
GSTP1	2.72844	3.75e-25	11q13.2	Up
ADAMTSL2	2.44283	3.76e-25	9q34.2	Up
DNASE2	2.37992	4e-25	19p13.13	Up
HYLS1	-2.47878	4.32e-25	11q24.2	Down
HIPK2	-2.0596	4.53e-25	7q34	Down
PKM	1.32351	5.06e-25	15q23	Up
ZNF561	2.6663	5.34e-25	19p13.2	Up
EP300	-1.34487	5.9e-25	22q13.2	Down
RNASEH2A	-3.32059	5.93e-25	19p13.13	Down
TAS1R3	3.5926	7.49e-25	1p36.33	Up
ZNF174	-4.65293	8.91e-25	16p13.3	Down
CCDC136	-2.44848	9.02e-25	7q32.1	Down
SNAP47	1.90627	1.11e-24	1q42.13	Up
ZNF324	-2.36246	1.18e-24	19q13.43	Down
KIF27	-1.87242	1.3e-24	9q21.32	Down
LINC01106	6.24677	1.32e-24	2q13	Up
TNFRSF10C	3.24968	1.39e-24	8p21.3	Up
MXD1	-2.28985	1.57e-24	2p13.3	Down
DRAP1	1.44357	1.57e-24	11q13.1	Up
JAK2	-2.32807	1.65e-24	9p24.1	Down
PDIA3P1	3.35193	1.68e-24	1q21.1	Up
RNF20	-1.63739	1.72e-24	9q31.1	Down
ARC	4.29014	1.73e-24	8q24.3	Up
POLN	-2.28304	1.74e-24	4p16.3	Down
AKR7A2	2.49594	1.92e-24	1p36.13	Up
MAD2L1BP	2.28122	2.09e-24	6p21.1	Up
EIF4G3	-1.37362	2.35e-24	1p36.12	Down
RGS7BP	-2.8815	2.67e-24	5q12.3	Down
MYOZ1	2.77148	2.94e-24	10q22.2	Up
EML5	-3.13747	2.96e-24	14q31.3	Down
TRAPPC4	2.97393	3.35e-24	11q23.3	Up
HRH2	-2.73934	3.54e-24	5q35.2	Down
CSNK1G1	-2.70109	3.65e-24	15q22.31	Down
TNFSF4	-2.75553	3.8e-24	1q25.1	Down
ADA	-2.41157	3.92e-24	20q13.12	Down
C8orf46	2.21194	4.22e-24	8q13.1	Up
NIN	-1.69941	4.24e-24	14q22.1	Down
CD2AP	-2.15367	4.25e-24	6p12.3	Down
QTRT1	-1.80993	4.98e-24	19p13.3	Down
PCDH17	-2.80076	5.66e-24	13q21.1	Down
CXorf38	-4.04472	5.93e-24	Xp11.4	Down
ZNF512B	-2.62736	6.58e-24	20q13.33	Down
SRPRB	-3.02688	6.67e-24	3q22.1	Down
ZFP41	-2.51191	6.91e-24	8q24.3	Down
ZDHHC8	2.33925	7.34e-24	22q11.21	Up
CALM2	1.23472	7.36e-24	2p21	Up
ELOVL1	2.0628	7.84e-24	1p34.2	Up
FN3KRP	2.21089	7.95e-24	17q25.3	Up
SH3BP2	-2.03	7.96e-24	4p16.3	Down
SIGMAR1	2.07731	8.01e-24	9p13.3	Up
YWHAH	-1.66448	8.69e-24	22q12.3	Down
ERI3	2.09858	9.91e-24	1p34.1	Up
MTBP	2.638	1.01e-23	8q24.12	Up
CNTLN	-2.51118	1.02e-23	9p22.2	Down
ARID4A	-1.69743	1.09e-23	14q23.1	Down
MAL2	2.99369	1.16e-23	8q24.12	Up
MPDZ	-2.43645	1.23e-23	9p23	Down
FNDC3B	-1.43692	1.32e-23	3q26.31	Down
VPS9D1	2.04383	1.39e-23	16q24.3	Up
DERL1	1.51707	1.56e-23	8q24.13	Up
TARS2	2.83136	1.84e-23	1q21.2	Up
TSPAN1	-3.11049	1.91e-23	1p34.1	Down
IL18RAP	-2.79942	2.15e-23	2q12.1	Down
RC3H1	-1.64158	2.28e-23	1q25.1	Down
SPRY4	-1.60417	2.29e-23	5q31.3	Down
DPY19L2P2	1.93651	2.35e-23	7q22.1	Up
DGCR2	2.01791	2.35e-23	22q11.21	Up
COL6A3	-1.70233	2.45e-23	2q37.3	Down
SPG7	1.34598	2.46e-23	16q24.3	Up
ZNF154	2.10165	2.62e-23	19q13.43	Up
PEBP1	2.1242	2.73e-23	12q24.23	Up
PDGFRA	-2.68599	2.87e-23	4q12	Down
FSIP1	-2.08557	2.97e-23	15q14	Down
DDB1	1.06541	3.08e-23	11q12.2	Up
BOLA1	2.42413	3.2e-23	1q21.2	Up
TMEM177	5.26496	3.45e-23	2q14.2	Up
IL6ST	-1.51109	3.47e-23	5q11.2	Down
IQGAP1	-0.961522	3.56e-23	15q26.1	Down
PHIP	-1.68415	3.7e-23	6q14.1	Down
RALGAPB	-1.50085	3.7e-23	20q11.23	Down
CXCR1	-3.67145	4.35e-23	2q35	Down
PABPC3	-2.37056	4.56e-23	13q12.13	Down
ENTPD4	-1.97724	4.63e-23	8p21.3	Down
PNN	-1.58274	4.76e-23	14q21.1	Down
LRRC19	4.88422	4.91e-23	9p21.2	Up
TMEM200A	2.91262	4.96e-23	6q23.1	Up
FGF2	-3.0696	5.34e-23	4q28.1	Down
IL1R2	-3.35355	5.35e-23	2q11.2	Down
CFB	-1.97778	5.44e-23	6p21.33	Down
MDH2	2.08297	5.54e-23	7q11.23	Up
NLGN1	3.40026	5.68e-23	3q26.31	Up
ACTR1B	2.01746	5.72e-23	2q11.2	Up
HINT2	2.67998	5.73e-23	9p13.3	Up
ANO6	-1.812	5.93e-23	12q12	Down
KCNA5	-2.99409	6.4e-23	12p13.32	Down
COL4A3	1.86296	6.83e-23	2q36.3	Up
DAP	2.14971	7.45e-23	5p15.2	Up
ZNF606	1.92537	7.96e-23	19q13.43	Up
OXA1L	1.69141	8.13e-23	14q11.2	Up
LYSMD4	-4.06277	8.25e-23	15q26.3	Down
TNNC1	-2.85956	8.32e-23	3p21.1	Down
RER1	1.571	8.5e-23	1p36.32	Up
NDUFA4L2	-1.53315	9.37e-23	12q13.3	Down
POLR2J3	-2.18085	9.4e-23	7q22.1	Down
TXK	3.11824	9.88e-23	4p12	Up
UCK1	2.19784	1.02e-22	9q34.13	Up
ZNF532	-2.30106	1.04e-22	18q21.32	Down
LTN1	1.81219	1.12e-22	21q21.3	Up
DOCK4	-2.43925	1.15e-22	7q31.1	Down
RPS20	1.65562	1.15e-22	8q12.1	Up
RNF185	-4.50968	1.18e-22	22q12.2	Down
SRGAP2C	3.04684	1.23e-22	1p11.2	Up
F2RL3	-2.88701	1.32e-22	19p13.11	Down
ST20	-2.92045	1.42e-22	15q25.1	Down
HELB	-2.05013	1.47e-22	12q14.3	Down
ANXA7	1.35915	1.47e-22	10q22.2	Up
EIF2AK2	-1.36763	1.51e-22	2p22.2	Down
TMEM178A	2.59972	1.52e-22	2p22.1	Up
CEP170	-1.78114	1.53e-22	1q43	Down
SLC2A5	3.72647	1.57e-22	1p36.23	Up
MAP1B	-3.11195	1.58e-22	5q13.2	Down
CAMK2A	-2.51476	1.63e-22	5q32	Down
SLC38A5	-3.70626	1.66e-22	Xp11.23	Down
PFN1	1.36689	1.66e-22	17p13.2	Up
SMYD3	2.14553	1.66e-22	1q44	Up
PIK3C2A	-1.49538	1.78e-22	11p15.1	Down
STARD9	-2.61983	2.11e-22	15q15.2	Down
TCF20	-2.23701	2.29e-22	22q13.2	Down
ASH1L	-1.6217	2.35e-22	1q22	Down
GDE1	1.97308	2.68e-22	16p12.3	Up
RAPGEF4	-2.47742	2.71e-22	2q31.1	Down
CPEB4	-1.77456	2.83e-22	5q35.2	Down
SEC61B	-1.93685	2.84e-22	9q22.33	Down
TMEM241	-4.4913	2.85e-22	18q11.2	Down
ANGPTL1	-3.24871	3.11e-22	1q25.2	Down
APEH	1.95728	3.11e-22	3p21.31	Up
HNRNPH3	-1.04951	3.39e-22	10q21.3	Down
TPD52L1	3.52234	3.4e-22	6q22-q23	Up
SYP	3.57241	3.41e-22	Xp11.23	Up
PAX9	1.86777	3.53e-22	14q13.3	Up
XRCC6	1.02693	3.54e-22	22q13.2	Up
STAC3	-3.42045	3.58e-22	12q13.3	Down
MYLK	-2.16423	4.15e-22	3q21.1	Down
C3orf33	2.80862	4.16e-22	3q25.31	Up
ZNF684	2.71082	4.19e-22	1p34.2	Up
PGK1	1.75189	4.25e-22	Xq21.1	Up
EIF4G2	0.644526	4.27e-22	11p15.4	Up
CCDC14	-2.66721	4.35e-22	3q21.1	Down
TXN	-6.78989	4.42e-22	9q31.3	Down
C7orf26	1.96677	4.6e-22	7p22.1	Up
GLO1	1.9999	4.61e-22	6p21.2	Up
FOXC2	4.18637	4.82e-22	16q24.1	Up
ZBTB5	1.8902	5.21e-22	9p13.2	Up
SLC35C2	1.96061	5.4e-22	20q13.12	Up
WDR76	1.945	6.87e-22	15q15.3	Up
CCDC117	-1.79867	6.88e-22	22q12.1	Down
ST8SIA4	1.76661	7.03e-22	5q21.1	Up
SLA	-2.37268	7.05e-22	8q24.22	Down
ASXL3	-3.05296	7.11e-22	18q12.1	Down
MDN1	-1.82731	7.2e-22	6q15	Down
GRN	1.82393	8.18e-22	17q21.31	Up
SPATS2L	-1.80667	8.36e-22	2q33.1	Down
TRMT2A	1.86076	9.35e-22	22q11.21	Up
PMS2P3	-1.82613	1.02e-21	7q11.23	Down
TACR1	2.38425	1.07e-21	2p12	Up
PEX19	1.76261	1.14e-21	1q23.2	Up
CDIPT	1.95339	1.18e-21	16p11.2	Up
DUS1L	2.32144	1.19e-21	17q25.3	Up
CTNNB1	1.26779	1.33e-21	3p22.1	Up
RGP1	-3.08583	1.64e-21	9p13.3	Down
TPST2	-5.29982	1.71e-21	22q12.1	Down
GIT2	-1.2651	1.72e-21	12q24.11	Down
CLIP1	-1.3163	1.78e-21	12q24.31	Down
VAMP1	-2.25338	1.82e-21	12p13.31	Down
RGS6	4.61994	1.91e-21	14q24.2	Up
ABHD12	2.31877	1.98e-21	20p11.21	Up
RFTN1	-1.28283	2.07e-21	3p24.3	Down
ASPA	-3.13811	2.33e-21	17p13.2	Down
MRPL37	2.12751	2.36e-21	1p32.3	Up
CNPPD1	1.96117	2.37e-21	2q35	Up
RIMS3	2.77489	2.55e-21	1p34.2	Up
PHLDB3	-2.13691	2.65e-21	19q13.31	Down
MYL3	-2.41135	2.93e-21	3p21.31	Down
MTRF1L	-1.33043	2.96e-21	6q25.2	Down
ZNF594	-1.95102	3e-21	17p13.2	Down
ATAD2B	-1.757	3.05e-21	2p24.1-p23.3	Down
LAMTOR5	2.63874	3.15e-21	1p13.3	Up
ARHGAP6	-2.68297	3.29e-21	Xp22.2	Down
PREX2	-3.11955	3.42e-21	8q13.2	Down
LRRFIP1	-1.19785	3.46e-21	2q37.3	Down
SIGIRR	2.66838	3.59e-21	11p15.5	Up
CSNK1D	1.14478	4.15e-21	17q25.3	Up
HNRNPU	-0.68617	4.36e-21	1q44	Down
PIGV	2.08867	4.47e-21	1p36.11	Up
RAB5C	1.50781	4.89e-21	17q21.2	Up
MAP7D3	-2.23249	4.99e-21	Xq26.3	Down
ORMDL2	2.5564	5.17e-21	12q13.2	Up
TRIM38	-1.54946	5.39e-21	6p22.2	Down
CLEC4E	-3.12054	5.42e-21	12p13.31	Down
CBWD5	-1.71134	5.49e-21	9q21.11	Down
RGS14	-3.06801	5.54e-21	5q35.3	Down
CASP5	-2.5627	5.69e-21	11q22.3	Down
SPRED3	-4.9193	5.75e-21	19q13	Down
ARF5	2.60394	5.98e-21	7q32.1	Up
UBE2T	2.51107	6.1e-21	1q32.1	Up
PDZRN4	-3.14106	6.13e-21	12q12	Down
ZNF44	3.08678	6.6e-21	19p13.2	Up
HIVEP2	-1.65486	6.62e-21	6q24.2	Down
ZKSCAN7	3.44095	6.62e-21	3p21.31	Up
ABT1	2.12629	6.64e-21	6p22.2	Up
MTFR1L	1.67198	7.76e-21	1p36.11	Up
MTCH1	1.30326	8.28e-21	6p21.2	Up
QKI	-1.61151	8.55e-21	6q26	Down
TCOF1	-1.36492	8.71e-21	5q32-q33.1	Down
PRPF4B	-1.08419	9.06e-21	6p25.2	Down
POMGNT1	1.78604	9.51e-21	1p34.1	Up
BAZ1B	-1.12056	9.65e-21	7q11.23	Down
HSD11B1	-2.75863	9.67e-21	1q32.2	Down
GPR75	-1.90686	1.06e-20	2p16.2	Down
NAALAD2	-2.18529	1.09e-20	11q14.3	Down
ERAL1	2.22059	1.11e-20	17q11.2	Up
GORASP2	1.55438	1.14e-20	2q31.1	Up
PEX11B	2.208	1.17e-20	1q21.1	Up
CAPN1	1.66808	1.25e-20	11q13.1	Up
PYCR2	2.0033	1.31e-20	1q42.12	Up
FAM182B	3.53032	1.32e-20	20p11.1	Up
HSD17B10	2.73376	1.37e-20	Xp11.22	Up
MTCH2	1.74953	1.39e-20	11p11.2	Up
CCDC18	-2.01943	1.4e-20	1p22.1	Down
FIP1L1	-1.19596	1.42e-20	4q12	Down
RHOBTB2	-1.95147	1.54e-20	8p21.3	Down
TREML2	-2.33892	1.55e-20	6p21.1	Down
HAP1	2.84884	1.55e-20	17q21.2	Up
RPGRIP1	2.63094	1.6e-20	14q11.2	Up
RABEP1	-1.12214	1.63e-20	17p13.2	Down
HRC	-2.54934	1.67e-20	19q13.33	Down
TOMM40L	3.00516	1.88e-20	1q23.3	Up
PHF11	-1.42376	1.9e-20	13q14.2	Down
FAM151B	-1.43704	1.98e-20	5q14.1	Down
CNOT4	-1.11674	2.12e-20	7q33	Down
WDR31	2.42625	2.12e-20	9q32	Up
ECI2	-3.27144	2.18e-20	6p25.2	Down
DDX17	-0.858822	2.19e-20	22q13.1	Down
COPS7A	1.97752	2.2e-20	12p13.31	Up
ADCK2	2.42935	2.21e-20	7q34	Up
LYPLA2	2.77744	2.23e-20	1p36.11	Up
RNGTT	-2.77654	2.3e-20	6q15	Down
ZNF792	2.49266	2.51e-20	19q13.11	Up
ACIN1	-1.09828	2.53e-20	14q11.2	Down
C9orf66	3.57249	2.57e-20	9p24.3	Up
TFAP4	-2.54222	2.6e-20	16p13.3	Down
ALKBH4	2.03496	2.61e-20	7q22.1	Up
IWS1	-0.981537	2.77e-20	2q14.3	Down
SCNN1B	4.36104	3.14e-20	16p12.2-p12.1	Up
SLC15A2	-4.50807	3.18e-20	3q13.33	Down
NNAT	-2.36851	3.54e-20	20q11.23	Down
LILRA1	-2.35471	3.85e-20	19q13.42	Down
MAPK13	2.00098	3.93e-20	6p21.31	Up
RBMS3	-2.90987	4.03e-20	3p24.1	Down
SH3TC2	2.86486	4.07e-20	5q32	Up
ANKRD18EP	2.3411	4.09e-20	6p21.2	Up
SSH2	-1.4334	4.59e-20	17q11.2	Down
TOM1L1	2.26919	4.59e-20	17q23.2	Up
PRPF19	1.82994	4.62e-20	11q12.2	Up
UBE2E2	-3.3674	4.95e-20	3p24.3	Down
PPFIA2	-2.53786	5.06e-20	12q21.31	Down
AGO3	-1.64467	5.06e-20	1p34.3	Down
EBF3	-2.85297	5.21e-20	10q26.3	Down
ANKRD49	8.00107	5.35e-20	11q21	Up
PEX16	2.4142	5.47e-20	11p11.2	Up
MYH9	-0.954686	6.16e-20	22q12.3	Down
TMED1	1.87374	6.22e-20	19p13.2	Up
MSANTD1	1.89558	6.31e-20	4p16.3	Up
NKTR	-2.01592	6.61e-20	3p22.1	Down
FAM193A	-1.22411	6.74e-20	4p16.3	Down
YIPF2	1.82687	7.2e-20	19p13.2	Up
ARL17A	2.93854	7.24e-20	17q21.31	Up
COX7A2L	1.89443	7.33e-20	2p21	Up
LAMB1	-1.67959	8.05e-20	7q31.1	Down
PCDH10	-3.18858	8.65e-20	4q28.3	Down
HNRNPL	0.797121	8.77e-20	19q13.2	Up
MANBAL	2.03767	8.88e-20	20q11.23	Up
PHB	2.21408	8.98e-20	17q21.33	Up
SFXN3	-1.8834	9.26e-20	10q24.31	Down
ZNF546	3.22724	9.33e-20	19q13.2	Up
TMEM116	2.26931	9.91e-20	12q24.13	Up
ATRAID	2.3688	1.07e-19	2p23.3	Up
MYOCD	-3.59152	1.09e-19	17p12	Down
AHCY	2.50678	1.1e-19	20q11.22	Up
PEX5L	-2.8402	1.14e-19	3q26.33	Down
KRT18	2.16004	1.22e-19	12q13.13	Up
NCKIPSD	-2.31798	1.24e-19	3p21.31	Down
RPN2	1.12795	1.25e-19	20q11.23	Up
ICMT	1.37313	1.26e-19	1p36.31	Up
TRMT61A	2.27275	1.27e-19	14q32	Up
ELAVL1	1.03733	1.34e-19	19p13.2	Up
ITPR2	-2.19451	1.38e-19	12p11.23	Down
TBC1D19	2.27082	1.38e-19	4p15.2	Up
DHCR24	1.83252	1.41e-19	1p32.3	Up
P2RY1	-4.70739	1.42e-19	3q25.2	Down
BTF3	1.42964	1.43e-19	5q13.2	Up
AK2	1.66061	1.52e-19	1p35.1	Up
RHOG	-2.47312	1.56e-19	11p15.4	Down
PIEZO2	-2.85806	1.62e-19	18p11.22-p11.21	Down
OPTN	-1.45382	1.66e-19	10p13	Down
AFF2	-3.44824	1.71e-19	Xq28	Down
GLT8D1	1.23004	1.73e-19	3p21.1	Up
PYGO2	2.0465	1.78e-19	1q21.3	Up
CDH1	2.1556	1.79e-19	16q22.1	Up
ADAMTS6	-2.38449	1.82e-19	5q12.3	Down
ZNHIT1	2.0099	1.87e-19	7q22.1	Up
TTC19	1.53345	1.9e-19	17p12	Up
TBCEL	1.82972	1.9e-19	11q23.3	Up
MAOA	-1.51475	1.93e-19	Xp11.3	Down
PGRMC1	1.61171	1.93e-19	Xq24	Up
IGSF10	-3.71724	1.99e-19	3q25.1	Down
RPL14P1	2.00835	2.14e-19	12q14.2	Up
PLEKHH2	-2.95647	2.42e-19	2p21	Down
TMEM237	-2.9011	2.49e-19	2q33.1	Down
PTPRQ	-3.92413	2.55e-19	12q21.31	Down
CDC42BPG	3.39047	2.63e-19	11q13.1	Up
UBA1	-3.90897	2.65e-19	Xp11.3	Down
PIGU	2.34088	2.66e-19	20q11.22	Up
IARS2	1.63105	2.67e-19	1q41	Up
KIF1B	-1.31969	2.84e-19	1p36.22	Down
PPBP	-4.1139	3.35e-19	4q13.3	Down
PSKH1	1.95776	3.35e-19	16q22.1	Up
CHMP1A	2.10279	3.47e-19	16q24.3	Up
QSOX1	1.77235	3.9e-19	1q25.2	Up
METTL18	3.07712	3.92e-19	1q24.2	Up
SIRT6	1.72447	3.94e-19	19p13.3	Up
TMEM106C	2.69284	3.95e-19	12q13.11	Up
SPOPL	1.25193	4.02e-19	2q22.1	Up
KDM5A	-1.29727	4.05e-19	12p13.33	Down
RRM2B	2.45774	4.1e-19	8q22.3	Up
TFPI2	5.53647	4.15e-19	7q21.3	Up
LSAMP	1.71255	4.35e-19	3q13.31	Up
ZNF660	-2.52175	4.55e-19	3p21.31	Down
SLC2A11	-3.51424	4.56e-19	22q11.23	Down
ALG1	2.2156	4.61e-19	16p13.3	Up
COMMD8	2.94435	4.62e-19	4p12	Up
PEF1	1.66903	4.73e-19	1p35.2	Up
ARMC6	2.32485	4.73e-19	19p13.11	Up
FH	1.97841	4.76e-19	1q43	Up
IQUB	-2.69584	4.78e-19	7q31.32	Down
RBM39	-0.960276	4.98e-19	20q11.22	Down
ASGR2	-2.3695	5.18e-19	17p13.1	Down
EVI5	-1.57291	5.37e-19	1p22.1	Down
CRISPLD2	-2.11115	5.58e-19	16q24.1	Down
ABCC8	-3.77851	5.67e-19	11p15.1	Down
UBL4A	2.79699	6.04e-19	Xq28	Up
IMMP1L	1.56138	6.05e-19	11p13	Up
ARID1B	-1.12891	6.19e-19	6q25.3	Down
BNC1	1.714	6.72e-19	15q25.2	Up
PCLO	-4.61308	7.02e-19	7q21.11	Down
PCM1	-1.43562	7.3e-19	8p22	Down
PLD3	2.18043	7.54e-19	19q13.2	Up
CLK2	-3.65175	7.98e-19	1q22	Down
TPP2	1.50699	8.12e-19	13q33.1	Up
TMEM99	4.39785	8.22e-19	17q21.2	Up
PLEKHA4	-2.35626	8.25e-19	19q13.33	Down
ATP8B4	-2.21376	8.52e-19	15q21.2	Down
FUCA2	2.08751	8.8e-19	6q24.2	Up
NPLOC4	2.58915	9.51e-19	17q25.3	Up
RMND5A	-1.36481	9.91e-19	2p11.2	Down
BEST1	-1.88019	1.06e-18	11q12.3	Down
GPATCH2L	-1.47132	1.06e-18	14q24.3	Down
TEP1	-2.83474	1.07e-18	14q11.2	Down
INPP5F	-1.48764	1.14e-18	10q26.11	Down
MDH1	1.42191	1.18e-18	2p15	Up
ADPRHL2	2.15152	1.2e-18	1p34.3	Up
C17orf62	-1.61985	1.23e-18	17q25.3	Down
RANBP2	-1.14139	1.23e-18	2q13	Down
RAB34	2.5206	1.25e-18	17q11.2	Up
TRA2B	-1.05382	1.51e-18	3q27.2	Down
CEP97	2.22765	1.53e-18	3q12.3	Up
GRIP2	-2.42797	1.55e-18	3p25.1	Down
PGAP3	3.17305	1.67e-18	17q21.2	Up
GHITM	1.50188	1.68e-18	10q23.1	Up
PCIF1	1.83845	1.81e-18	20q13.12	Up
MRPL10	1.93243	1.83e-18	17q21.32	Up
RPS6KB1	-3.52515	1.86e-18	17q23.1	Down
ARL6IP6	2.12204	1.95e-18	2q23.3	Up
SORD	-3.82924	2.08e-18	15q21.1	Down
DCTD	1.47228	2.08e-18	4q35.1	Up
SFXN2	2.66249	2.09e-18	10q24.32	Up
EIF3I	1.62326	2.13e-18	1p35.2	Up
CPT2	1.80009	2.18e-18	1p32.3	Up
TXN2	2.71931	2.19e-18	22q12.3	Up
ZNF444	-1.98765	2.22e-18	19q13.43	Down
GOLPH3	1.43862	2.29e-18	5p13.3	Up
ZNF770	1.88825	2.32e-18	15q14	Up
SLC25A46	-1.76989	2.36e-18	5q22.1	Down
GXYLT2	-2.28744	2.38e-18	3p13	Down
CHP1	-1.64227	2.45e-18	15q15.1	Down
PEX7	1.80714	2.55e-18	6q23.3	Up
NAGLU	2.61391	2.62e-18	17q21.2	Up
HTRA2	1.84662	2.69e-18	2p13.1	Up
BDNF	-4.92312	2.96e-18	11p14.1	Down
RXRA	-2.80785	3.36e-18	9q34.2	Down
LDB3	-2.4362	3.38e-18	10q23.2	Down
ADAM33	-2.89521	3.42e-18	20p13	Down
THEM6	2.19656	3.57e-18	8q24.3	Up
PSMD3	1.66952	3.58e-18	17q21.1	Up
PIGS	1.77014	3.68e-18	17q11.2	Up
TBCC	2.48138	3.73e-18	6p21.1	Up
TMEM131	-3.6825	3.79e-18	2q11.2	Down
UBTD1	1.53835	3.9e-18	10q24.1-q24.2	Up
B3GAT2	-1.73233	4.09e-18	6q13	Down
INTS6	-1.39079	4.35e-18	13q14.3	Down
MARK3	-1.0052	5.01e-18	14q32.32-q32.33	Down
PXK	-1.46056	5.02e-18	3p14.3	Down
RBX1	2.21211	5.38e-18	22q13.2	Up
TPPP	1.74799	5.45e-18	5p15.33	Up
SLFN12	-1.59252	5.46e-18	17q12	Down
KCNAB1	1.94081	5.58e-18	3q25.31	Up
CERS5	1.24405	5.61e-18	12q13.12	Up
C2CD2L	2.73034	6.19e-18	11q23.3	Up
DDX46	-0.991027	6.38e-18	5q31.1	Down
GSS	2.08068	6.41e-18	20q11.22	Up
ILF2	1.73221	6.42e-18	1q21.3	Up
PQLC2	2.20173	6.53e-18	1p36.13	Up
FUT3	3.3737	8.2e-18	19p13.3	Up
CASP8AP2	-1.53308	8.95e-18	6q15	Down
NOL6	1.96568	9.41e-18	9p13.3	Up
ATP6V0B	2.32935	9.42e-18	1p34.1	Up
PREX1	-1.97795	9.47e-18	20q13.13	Down
ERBB3	2.83031	9.51e-18	12q13.2	Up
RNF146	2.51912	9.91e-18	6q22.33	Up
IRF2BP2	1.14967	9.99e-18	1q42.3	Up
ZSWIM5	2.66386	1.03e-17	1p34.1	Up
PIK3R1	-1.80928	1.06e-17	5q13.1	Down
TFR2	2.47352	1.06e-17	7q22.1	Up
TMEM198B	1.84884	1.1e-17	12q13.2	Up
FRYL	-1.53467	1.12e-17	4p11	Down
CLDND2	-1.80863	1.22e-17	19q13.41	Down
ARPC1B	1.80271	1.25e-17	7q22.1	Up
MAGEF1	2.06981	1.27e-17	3q27.1	Up
NOXRED1	-1.62268	1.3e-17	14q24.3	Down
RNFT1	1.43511	1.32e-17	17q23.1	Up
PPT1	1.53215	1.36e-17	1p34.2	Up
CSPP1	-1.74134	1.37e-17	8q13.1-q13.2	Down
TFCP2L1	1.44285	1.37e-17	2q14.2	Up
PATZ1	2.03087	1.37e-17	22q12.2	Up
NGRN	-1.40078	1.39e-17	15q26.1	Down
CIAPIN1	1.70408	1.41e-17	16q21	Up
ST3GAL3	2.27629	1.41e-17	1p34.1	Up
HNRNPA2B1	-0.608789	1.52e-17	7p15.2	Down
YEATS2	-2.10669	1.55e-17	3q27.1	Down
SYCP2L	3.29141	1.6e-17	6p24.2	Up
MPC2	2.43928	1.61e-17	1q24.2	Up
TXNDC12	1.75824	1.62e-17	1p32.3	Up
ARL4D	2.67627	1.62e-17	17q21.31	Up
MAGED2	1.7828	1.63e-17	Xp11.21	Up
PSMB7	1.5105	1.67e-17	9q33.3	Up
KTN1	-0.998919	1.69e-17	14q22.1	Down
SSBP4	-3.21128	1.77e-17	19p13.1	Down
JTB	1.79653	1.81e-17	1q21.3	Up
C5orf15	1.58625	1.94e-17	5q31.1	Up
ADSS	1.46264	1.96e-17	1q44	Up
TCFL5	2.24138	1.99e-17	20q13.33	Up
TBC1D12	-4.35448	2.15e-17	10q23.33	Down
GBA	-2.67635	2.15e-17	1q22	Down
AKR1A1	1.62461	2.26e-17	1p34.1	Up
F11R	1.40065	2.33e-17	1q23.3	Up
EIF2AK1	1.36239	2.34e-17	7p22.1	Up
MMADHC	1.60749	2.36e-17	2q23.2	Up
APEX2	2.05371	2.36e-17	Xp11.21	Up
DNPEP	1.51447	2.48e-17	2q35	Up
PRSS8	3.71999	2.48e-17	16p11.2	Up
AUP1	1.67487	2.51e-17	2p13.1	Up
ARF4	1.15152	2.58e-17	3p14.3	Up
RANGRF	2.55284	2.58e-17	17p13	Up
BBX	-1.36853	2.6e-17	3q13.12	Down
TRIP10	-1.52124	2.68e-17	19p13.3	Down
B4GALT2	2.65063	2.79e-17	1p34.1	Up
SLC31A1	1.36654	2.84e-17	9q32	Up
PIGO	1.74173	2.84e-17	9p13.3	Up
TMEM39B	3.41169	3.06e-17	1p35.2	Up
MIF4GD	2.2178	3.07e-17	17q25.1	Up
RAB1A	0.89379	3.11e-17	2p14	Up
EPS8L2	-1.47228	3.17e-17	11p15.5	Down
TSFM	2.03351	3.33e-17	12q14.1	Up
KIAA2013	1.69827	3.38e-17	1p36.22	Up
PSMB5	2.20818	3.39e-17	14q11.2	Up
PSMB2	1.36661	3.47e-17	1p34.3	Up
FAM169A	3.4687	3.49e-17	5q13.3	Up
OGFOD3	2.33999	3.53e-17	17q25.3	Up
ADGB	-3.7845	3.58e-17	6q24.3	Down
KDELR1	1.38856	3.65e-17	19q13.33	Up
HFM1	-2.47535	3.72e-17	1p22.2	Down
PARK7	1.50021	3.77e-17	1p36.23	Up
KALRN	-2.25113	3.82e-17	3q21.1-q21.2	Down
PPID	-1.2869	4.1e-17	4q32.1	Down
SCG2	2.31108	4.13e-17	2q36.1	Up
ARHGAP21	-1.36871	4.18e-17	10p12.1	Down
RPUSD2	2.97483	4.25e-17	15q15.1	Up
VAPA	-3.22317	4.35e-17	18p11.22	Down
HACE1	-1.51077	4.35e-17	6q16.3	Down
ANP32B	-1.03103	4.45e-17	9q22.33	Down
POLD2	2.29655	4.46e-17	7p13	Up
PDE1C	-3.03703	4.55e-17	7p14.3	Down
AOX1	-3.02271	4.79e-17	2q33.1	Down
CFAP20	1.64221	4.79e-17	16q21	Up
RPL35A	2.07836	4.79e-17	3q29	Up
GLT1D1	-2.58857	4.8e-17	12q24.33	Down
CCDC121	-1.83779	4.88e-17	2p23.3	Down
MKS1	1.72908	4.94e-17	17q22	Up
SLC5A6	-3.94364	4.96e-17	2p23.3	Down
TLE6	3.20338	5.04e-17	19p13.3	Up
LIPG	-2.61778	5.16e-17	18q21.1	Down
HDHD3	2.88652	5.16e-17	9q32	Up
MOGS	1.65529	5.28e-17	2p13.1	Up
PSMD10	1.71017	5.33e-17	Xq22.3	Up
CDC42	1.03708	6.26e-17	1p36.12	Up
SWSAP1	-1.81464	6.41e-17	19p13.2	Down
C12orf10	2.14558	6.66e-17	12q13.13	Up
NDUFV1	1.65277	6.73e-17	11q13.2	Up
LRRC4C	-2.20004	6.8e-17	11p12	Down
RAP1B	-1.47933	6.98e-17	12q15	Down
LSR	2.91153	7.15e-17	19q13.12	Up
METTL13	1.55225	7.3e-17	1q24.3	Up
ANKFY1	1.09187	7.47e-17	17p13.2	Up
FAM162B	3.55033	7.56e-17	6q22.1	Up
PARS2	1.66614	7.63e-17	1p32.3	Up
CCDC171	-1.64396	7.76e-17	9p22.3	Down
LANCL2	2.0154	8.05e-17	7p11.2	Up
CEP162	-1.49169	8.12e-17	6q14.2-q14.3	Down
TTL	-2.95408	8.49e-17	2q14.1	Down
ATF5	1.87899	9.22e-17	19q13.33	Up
ELF3	2.85582	9.23e-17	1q32.1	Up
TRIOBP	2.39889	9.42e-17	22q13.1	Up
TMEM53	-2.15579	9.6e-17	1p34.1	Down
MOCS3	1.59135	9.78e-17	20q13.13	Up
RFC3	2.42342	9.81e-17	13q13.2	Up
CSTF1	1.33604	9.96e-17	20q13.2-q13.31	Up
ECHS1	1.94779	9.99e-17	10q26.3	Up
HSPH1	-1.36644	1.02e-16	13q12.3	Down
LUZP1	-1.9415	1.08e-16	1p36.12	Down
ZC3H3	1.65397	1.08e-16	8q24.3	Up
CBWD2	-1.07891	1.16e-16	2q14.1	Down
PYGB	2.17415	1.21e-16	20p11.21	Up
CNTD1	3.68596	1.22e-16	17q21.2-q21.31	Up
CCT7	1.41118	1.24e-16	2p13.2	Up
CD74	1.40122	1.28e-16	5q33.1	Up
BIN2	-2.27468	1.3e-16	12q13.13	Down
HARS	-1.49103	1.33e-16	5q31.3	Down
CLK4	-1.78854	1.44e-16	5q35.3	Down
MORC3	-1.23464	1.47e-16	21q22.12	Down
ATP6V0E1	1.55694	1.49e-16	5q35.1	Up
LGI4	-2.0611	1.5e-16	19q13.12	Down
ABHD12B	-2.16142	1.52e-16	14q22.1	Down
MRPL43	2.06036	1.55e-16	10q24.31	Up
VPS37C	2.09932	1.57e-16	11q12.2	Up
SNX17	-1.61732	1.61e-16	2p23.3	Down
RGS19	-2.34002	1.73e-16	20q13.33	Down
MGA	1.1009	1.73e-16	15q15	Up
DLG2	-2.1365	1.78e-16	11q14.1	Down
HMGCL	1.82548	1.78e-16	1p36.11	Up
UBA3	1.66968	1.83e-16	3p14.1	Up
CACNA1C	-2.35623	1.92e-16	12p13.33	Down
GIMAP4	-2.21605	1.95e-16	7q36.1	Down
LRRN3	1.76742	1.97e-16	7q31.1	Up
BRWD3	-1.7301	1.99e-16	Xq21.1	Down
CD226	-2.24422	2.04e-16	18q22.2	Down
ANAPC13	1.48984	2.11e-16	3q22.2	Up
DOLPP1	2.03828	2.16e-16	9q34.11	Up
FER	-1.75363	2.2e-16	5q21.3	Down
VWA5A	-3.54571	2.24e-16	11q24.2	Down
NLRX1	2.00949	2.29e-16	11q23.3	Up
OXSR1	-1.89398	2.3e-16	3p22.2	Down
SAFB	-1.05329	2.42e-16	19p13.3	Down
FBXO11	-1.24716	2.66e-16	2p16.3	Down
UROS	1.98182	2.67e-16	10q26.2	Up
NCL	-0.717633	2.81e-16	2q37.1	Down
DGUOK	1.81972	3.04e-16	2p13.1	Up
KCNMB3	-3.01404	3.05e-16	3q26.32	Down
TTI2	1.7259	3.08e-16	8p12	Up
IDH3G	1.95398	3.09e-16	Xq28	Up
RAB4A	1.62838	3.57e-16	1q42.13	Up
MLF2	1.82215	3.75e-16	12p13.31	Up
RAB25	3.63465	3.75e-16	1q22	Up
APOBEC3A	-2.72718	3.76e-16	22q13.1	Down
PDRG1	2.15311	3.8e-16	20q11.21	Up
PGAP1	1.35561	4e-16	2q33.1	Up
SMARCA2	-1.7237	4.04e-16	9p24.3	Down
LATS1	-1.17306	4.1e-16	6q25.1	Down
VEGFB	2.58327	4.16e-16	11q13.1	Up
PI15	-3.1433	4.22e-16	8q21.13	Down
CS	1.22276	4.22e-16	12q13.3	Up
RPL27A	1.4938	4.38e-16	11p15	Up
CBLB	-1.41	4.4e-16	3q13.11	Down
EYA3	-1.08735	4.4e-16	1p35.3	Down
C15orf62	-3.11224	4.66e-16	15q15.1	Down
FAM222B	-1.26176	4.66e-16	17q11.2	Down
SPTBN5	-2.18741	4.89e-16	15q21	Down
FCN3	-3.73644	5.01e-16	1p36.11	Down
PIGT	1.87131	5.11e-16	20q13.12	Up
C16orf91	1.99489	5.39e-16	16p13.3	Up
GPI	1.55902	5.61e-16	19q13.11	Up
DNAL4	1.98402	5.78e-16	22q13.1	Up
MYO9A	-1.65319	5.8e-16	15q23	Down
SAMM50	2.6397	5.8e-16	22q13.31	Up
VCPKMT	1.46099	5.98e-16	14q21.3	Up
GON4L	-1.31147	6e-16	1q22	Down
CUTA	2.07508	6.24e-16	6p21.32	Up
CHCHD2	2.11841	6.44e-16	7p11.2	Up
TMEM63B	-1.35241	6.5e-16	6p21.1	Down
ZNF780B	2.46475	6.61e-16	19q13.2	Up
SERPINF2	4.01342	6.62e-16	17p13.3	Up
COASY	1.85725	6.93e-16	17q21.2	Up
STS	1.74176	7.05e-16	Xp22.31	Up
DNAAF5	2.13634	7.42e-16	7p22.3	Up
DEDD	1.24573	7.71e-16	1q23.3	Up
POLR2C	1.83146	7.73e-16	16q21	Up
CLK3	-1.04954	7.83e-16	15q24.1	Down
DDX60L	-4.31209	7.85e-16	4q32.3	Down
ZFHX4	2.76382	7.95e-16	8q21.13	Up
RPAIN	-1.1783	7.96e-16	17p13.2	Down
FAM13C	-2.30001	8.22e-16	10q21.1	Down
CLN6	2.14142	8.32e-16	15q23	Up
CNTRL	-1.66966	8.85e-16	9q33.2	Down
HIVEP3	-1.9658	9.07e-16	1p34.2	Down
TMEM71	2.8422	9.13e-16	8q24.22	Up
SPAG7	-4.33888	9.16e-16	17p13.2	Down
SLC2A13	-2.81029	9.35e-16	12q12	Down
MRPS2	2.26508	9.63e-16	9q34.3	Up
CCDC88A	-1.87835	9.69e-16	2p16.1	Down
GPR18	-2.256	1.02e-15	13q32.3	Down
HECW2	-2.27734	1.03e-15	2q32.3	Down
COX16	1.67845	1.05e-15	14q24.2	Up
HSPA6	-2.22263	1.06e-15	1q23.3	Down
RAB8A	-0.958118	1.07e-15	19p13.11	Down
MMP17	-1.75444	1.11e-15	12q24.33	Down
BCKDK	1.85753	1.11e-15	16p11.2	Up
G0S2	-3.00373	1.13e-15	1q32.2	Down
EEFSEC	1.64913	1.15e-15	3q21.3	Up
MYH11	-2.7554	1.22e-15	16p13.11	Down
ZNF518B	1.44943	1.22e-15	4p16.1	Up
POLR2E	1.76649	1.24e-15	19p13.3	Up
PGAM1	-2.46331	1.29e-15	10q24.1	Down
ACP2	1.58483	1.3e-15	11p11.2	Up
ZNRD1	2.16077	1.32e-15	6p22.1	Up
PBRM1	-1.20194	1.35e-15	3p21.1	Down
UGGT2	1.5972	1.4e-15	13q32.1	Up
CADPS	-2.78004	1.42e-15	3p14.2	Down
HGF	-2.64194	1.44e-15	7q21.11	Down
PHLDB2	-2.56302	1.46e-15	3q13.2	Down
GNRH1	-1.96667	1.48e-15	8p21.2	Down
CFDP1	-1.24499	1.48e-15	16q23.1	Down
RNF25	2.2773	1.48e-15	2q35	Up
ARID3B	2.98321	1.48e-15	15q24.1	Up
TCN2	-5.00599	1.62e-15	22q12.2	Down
RAB5B	0.997653	1.7e-15	12q13	Up
POLK	-1.4592	1.72e-15	5q13.3	Down
TTK	1.40133	1.73e-15	6q14.1	Up
NDUFB6	2.12211	1.74e-15	9p21.1	Up
IL12RB2	-2.40872	1.79e-15	1p31.3	Down
TPR	-3.34977	1.97e-15	1q31.1	Down
PDK4	-3.06224	1.97e-15	7q21.3	Down
AP1M2	2.87948	1.97e-15	19p13.2	Up
STK38	-1.69033	2e-15	6p21.31	Down
MREG	2.25888	2.02e-15	2q35	Up
ELMSAN1	-1.24523	2.08e-15	14q24.3	Down
MYDGF	2.19024	2.08e-15	19p13.3	Up
GGPS1	1.47714	2.16e-15	1q42.3	Up
PDIA3	1.27306	2.34e-15	15q15.3	Up
SMARCC2	-1.82178	2.37e-15	12q13.2	Down
SLFN13	-3.39038	2.39e-15	17q12	Down
MFSD3	3.31457	2.5e-15	8q24.3	Up
ZNF462	-2.17093	2.56e-15	9q31.2	Down
CCND2	-2.1897	2.57e-15	12p13.32	Down
COX14	-1.86125	2.59e-15	12q13.12	Down
ENC1	1.92815	2.66e-15	5q13.3	Up
SRSF7	0.962723	2.67e-15	2p22.1	Up
RIPK3	2.52058	2.83e-15	14q12	Up
KLRD1	-2.54658	2.84e-15	12p13	Down
SNTB2	-1.66285	2.84e-15	16q22.1	Down
SUN1	-2.87246	2.86e-15	7p22.3	Down
TRHDE	1.99495	2.93e-15	12q21.1	Up
CDH23	-2.37102	2.98e-15	10q22.1	Down
CLEC14A	-1.47035	2.98e-15	14q21.1	Down
C1orf50	1.30476	3.02e-15	1p34.2	Up
NES	-2.29038	3.06e-15	1q23.1	Down
FKBP2	-2.3142	3.07e-15	11q13.1	Down
SLC46A1	3.08557	3.14e-15	17q11.2	Up
PIKFYVE	-1.2731	3.15e-15	2q34	Down
SIMC1	-2.70667	3.16e-15	5q35.2	Down
RSPO2	2.72173	3.23e-15	8q23.1	Up
COMMD4	2.11465	3.28e-15	15q24.2	Up
ZNF511	1.44993	3.3e-15	10q26.3	Up
ZC3H15	-1.11102	3.34e-15	2q32.1	Down
MMS19	1.09719	3.37e-15	10q24.1	Up
BCL7C	2.20169	3.41e-15	16p11.2	Up
NFIA	-2.12769	3.43e-15	1p31.3	Down
PRKCB	-2.34011	3.44e-15	16p12.2-p12.1	Down
MPDU1	2.11276	3.58e-15	17p13.1	Up
PIGC	1.64624	3.69e-15	1q24.3	Up
DUSP12	1.52918	3.92e-15	1q23.3	Up
FAM153A	-2.0864	3.95e-15	5q35.3	Down
GALNT15	-2.69814	3.97e-15	3p25.1	Down
CHMP3	1.14013	4.03e-15	2p11.2	Up
TSR3	1.74581	4.04e-15	16p13.3	Up
AKT3	-2.21535	4.2e-15	1q43-q44	Down
NCAPH2	1.99698	4.35e-15	22q13.33	Up
ATP6V0D1	1.54372	4.38e-15	16q22.1	Up
PAPPA2	-3.09433	4.39e-15	1q25.2	Down
C7orf25	-1.11394	4.46e-15	7p14.1	Down
MEF2A	-1.20308	4.49e-15	15q26.3	Down
SYNGAP1	-1.49535	4.53e-15	6p21.32	Down
DIAPH2	-1.87353	4.57e-15	Xq21.33	Down
NPC2	2.43662	4.58e-15	14q24.3	Up
MYO9B	-1.09754	4.63e-15	19p13.11	Down
AKIP1	1.43964	4.7e-15	11p15.4	Up
GALE	2.95651	4.71e-15	1p36.11	Up
CCDC82	-1.24811	4.89e-15	11q21	Down
RC3H2	-1.24121	5.08e-15	9q33.2	Down
EMD	1.93097	5.11e-15	Xq28	Up
WFS1	1.50047	5.23e-15	4p16.1	Up
NEK1	-1.4478	5.34e-15	4q33	Down
KHDRBS1	0.700022	5.43e-15	1p35.2	Up
ST6GALNAC6	-2.75774	5.47e-15	9q34.11	Down
APLN	-3.60366	5.71e-15	Xq26.1	Down
RNF144A	1.88606	5.81e-15	2p25.1	Up
PTBP1	0.850761	5.94e-15	19p13.3	Up
DAAM1	-1.36487	6.12e-15	14q23.1	Down
STIM1	-2.29808	6.13e-15	11p15.4	Down
KIAA1191	1.26179	6.15e-15	5q35.2	Up
COX6A1	2.3911	6.22e-15	12q24.31	Up
CHPF2	1.79113	6.27e-15	7q36.1	Up
CCAR1	-0.9676	6.46e-15	10q21.3	Down
TUBGCP2	-1.56809	6.69e-15	10q26.3	Down
PSMD2	-1.12949	6.69e-15	3q27.1	Down
CLPTM1L	1.62789	6.74e-15	5p15.33	Up
ARV1	1.54064	6.76e-15	1q42.2	Up
ZNF584	5.2926	6.98e-15	19q13.43	Up
BTN2A3P	-1.43046	7.05e-15	6p22.2	Down
IGFN1	-2.99581	7.07e-15	1q32.1	Down
CHST14	4.67904	7.26e-15	15q15.1	Up
MEOX2	-2.55599	7.84e-15	7p21.2	Down
RNF43	2.10999	7.84e-15	17q23.2	Up
RUSC1-AS1	2.24008	7.84e-15	1q22	Up
MAN2B1	1.60789	7.85e-15	19p13.13	Up
MUC6	2.88524	8.06e-15	11p15.5	Up
UPK3B	-3.07581	8.18e-15	7q11.23	Down
LRRFIP2	-1.0107	8.2e-15	3p22.2	Down
NLE1	1.94615	8.52e-15	17q12	Up
ACTR5	1.55403	9.07e-15	20q11.23	Up
SMARCD1	1.42044	9.14e-15	12q13.12	Up
UVSSA	-1.84261	9.94e-15	4p16.3	Down
NFIB	-1.6948	1e-14	9p23-p22.3	Down
DRAM2	1.47315	1e-14	1p13.3	Up
POLR3K	1.92073	1.02e-14	16p13.3	Up
THNSL1	1.76122	1.04e-14	10p12.1	Up
STK16	1.85975	1.05e-14	2q35	Up
ATIC	1.87366	1.05e-14	2q35	Up
ELF1	-1.07243	1.06e-14	13q14.11	Down
SNTA1	3.44023	1.08e-14	20q11.21	Up
CORO6	-2.11692	1.09e-14	17q11.2	Down
NUFIP2	-0.998978	1.09e-14	17q11.1	Down
BZW2	2.20932	1.1e-14	7p21.1	Up
MAP4K4	-1.25945	1.11e-14	2q11.2	Down
EXOG	-1.14848	1.12e-14	3p22.2	Down
LMF2	2.25922	1.12e-14	22q13.33	Up
SCNN1A	-1.46907	1.13e-14	12p13	Down
CDK16	1.62186	1.14e-14	Xp11.3	Up
PRRG2	2.2802	1.14e-14	19q13.33	Up
CERS2	1.35345	1.16e-14	1q21.3	Up
RPUSD4	1.65967	1.16e-14	11q24.2	Up
GCC2	-1.36281	1.17e-14	2q12.3	Down
SF3A1	0.773859	1.19e-14	22q12.2	Up
ZUFSP	1.71564	1.2e-14	6q22.1	Up
ACYP2	2.43787	1.2e-14	2p16.2	Up
LURAP1	2.50536	1.21e-14	1p34.1	Up
TVP23A	1.85001	1.25e-14	16p13.13	Up
SOWAHD	1.38404	1.26e-14	Xq24	Up
GIPC1	1.98409	1.26e-14	19p13.12	Up
ACSBG1	-2.17478	1.28e-14	15q25.1	Down
YBEY	1.85736	1.28e-14	21q22.3	Up
ARSD	2.76792	1.29e-14	Xp22.33	Up
ZNF501	1.50196	1.3e-14	3p21.31	Up
ZFP14	2.92973	1.3e-14	19q13.13	Up
SCN4B	-3.16409	1.32e-14	11q23.3	Down
ZBTB25	-1.07842	1.34e-14	14q23.3	Down
CIAO1	0.844684	1.34e-14	2q11.2	Up
GFOD1	-2.18583	1.35e-14	6p24.1-p23	Down
CCNB3	-1.92329	1.35e-14	Xp11.22	Down
HIST1H2BK	-2.40641	1.37e-14	6p22.1	Down
SBNO2	-1.19343	1.37e-14	19p13.3	Down
PSMA5	1.5794	1.37e-14	1p13.3	Up
CMPK1	1.02252	1.45e-14	1p33	Up
NSMCE1	-1.35114	1.48e-14	16p12.1	Down
ERLEC1	1.35618	1.51e-14	2p16.2	Up
MVB12B	3.7171	1.53e-14	9q33.3	Up
SLC6A4	-4.27308	1.54e-14	17q11.2	Down
POLR2G	1.82399	1.55e-14	11q12.3	Up
PGLS	2.33444	1.58e-14	19p13.2	Up
MAT2A	-3.4994	1.6e-14	2p11.2	Down
DUSP26	-2.4011	1.6e-14	8p12	Down
C1R	-1.21936	1.63e-14	12p13.31	Down
CREBBP	-1.01222	1.67e-14	16p13.3	Down
U2AF1L4	-2.5171	1.7e-14	19q13.13	Down
RSRP1	-0.814134	1.7e-14	1p36.11	Down
MORN4	3.35565	1.71e-14	10q24.2	Up
TICAM1	-1.45896	1.79e-14	19p13.3	Down
LGALS12	-2.30121	1.82e-14	11q12.3	Down
MYLK3	-2.3913	1.83e-14	16q11.2	Down
PRADC1	2.1454	1.84e-14	2p13.2	Up
APEX1	1.56455	1.85e-14	14q11.2	Up
IMP4	1.58559	1.99e-14	2q21.1	Up
PERP	2.14779	1.99e-14	6q23.3	Up
TBRG4	1.31587	2.04e-14	7p13	Up
B4GAT1	2.57985	2.08e-14	11q13.2	Up
PSMA2	-1.29218	2.1e-14	7p14.1	Down
HIST1H4H	-2.61964	2.15e-14	6p22.2	Down
ZNF772	2.05268	2.19e-14	19q13.43	Up
ATXN10	1.08598	2.2e-14	22q13.31	Up
BLOC1S1	2.27932	2.21e-14	12q13.2	Up
NDUFB11	2.22895	2.22e-14	Xp11.3	Up
STAC	-2.44963	2.37e-14	3p22.3-p22.2	Down
IMPG1	-1.9543	2.41e-14	6q14.1	Down
BTBD2	1.84419	2.44e-14	19p13.3	Up
ATG4D	1.92262	2.46e-14	19p13.2	Up
EIF2A	1.1471	2.48e-14	3q25.1	Up
BCL2L12	2.44168	2.5e-14	19q13.33	Up
WIPF1	-4.7593	2.55e-14	2q31.1	Down
PSMB1	1.43653	2.57e-14	6q27	Up
NDUFB4	1.81641	2.57e-14	3q13.33	Up
XRCC1	2.98037	2.57e-14	19q13.2	Up
SLC9A6	-2.06482	2.58e-14	Xq26.3	Down
B4GALT3	1.84906	2.63e-14	1q23.3	Up
PIH1D1	1.70841	2.74e-14	19q13.33	Up
CD81	1.24485	2.78e-14	11p15.5	Up
BCL2A1	-2.4403	2.84e-14	15q25.1	Down
C9orf84	-3.03951	2.88e-14	9q31.3	Down
EPAS1	-1.39098	2.88e-14	2p21	Down
GAR1	1.62145	2.94e-14	4q25	Up
COMMD7	1.70847	2.99e-14	20q11.21	Up
SSR3	1.32104	3.04e-14	3q25.31	Up
ELMO3	3.39632	3.13e-14	16q22.1	Up
FAM124A	-1.76676	3.19e-14	13q14.3	Down
NR2F6	2.5642	3.19e-14	19p13.11	Up
CYP4F3	1.35034	3.29e-14	19p13.12	Up
CYB561A3	1.49361	3.31e-14	11q12.2	Up
ARFIP2	1.6272	3.37e-14	11p15.4	Up
NXT2	2.22664	3.44e-14	Xq23	Up
CACFD1	2.54857	3.53e-14	9q34.2	Up
POLE	-1.2681	3.58e-14	12q24.33	Down
RUFY3	-1.10164	3.62e-14	4q13.3	Down
PRRX1	-2.15183	3.66e-14	1q24.2	Down
ATMIN	1.08652	3.66e-14	16q23.2	Up
ABCA1	-1.83101	3.71e-14	9q31.1	Down
CDK17	-1.17915	3.86e-14	12q23.1	Down
TNFRSF12A	-2.42492	4.07e-14	16p13.3	Down
EPSTI1	-2.10798	4.09e-14	13q14.11	Down
EXOSC5	2.7549	4.16e-14	19q13.2	Up
RFX1	1.79848	4.2e-14	19p13.12	Up
MYD88	-1.31683	4.24e-14	3p22.2	Down
ITPA	2.12238	4.24e-14	20p13	Up
PSEN2	1.61833	4.3e-14	1q42.13	Up
NFIL3	-1.58847	4.31e-14	9q22.31	Down
SLITRK2	-1.51542	4.33e-14	Xq27.3	Down
NAGPA	1.68817	4.34e-14	16p13.3	Up
CEP120	-3.16557	4.41e-14	5q23.2	Down
ZNF160	-1.22067	4.46e-14	19q13.42	Down
PRRT2	-2.38874	4.48e-14	16p11.2	Down
IDH3B	1.60185	4.54e-14	20p13	Up
LRRC47	1.14919	4.55e-14	1p36.32	Up
BUB3	1.28821	4.66e-14	10q26.13	Up
GLDC	2.82104	4.73e-14	9p24.1	Up
REL	-1.98609	4.9e-14	2p16.1	Down
FAM49A	-2.41841	4.92e-14	2p24.2	Down
PRDX5	2.0386	4.97e-14	11q13.1	Up
AK9	-1.56691	4.98e-14	6q21	Down
ESRP1	2.2993	4.99e-14	8q22.1	Up
RAB3C	-2.55508	5.02e-14	5q11.2	Down
MKL2	-1.45819	5.12e-14	16p13.12	Down
RNF122	1.1947	5.12e-14	8p12	Up
FUNDC1	1.77852	5.17e-14	Xp11.3	Up
MYO16	-2.49256	5.18e-14	13q33.3	Down
CHID1	1.4185	5.4e-14	11p15.5	Up
CDC23	1.07568	5.46e-14	5q31.2	Up
ATXN7L1	-1.53133	5.61e-14	7q22.3	Down
C14orf93	1.37227	5.68e-14	14q11.2	Up
NSF	1.44578	5.7e-14	17q21.31	Up
DDR2	-2.1944	5.9e-14	1q23.3	Down
TSHZ2	-1.3699	5.92e-14	20q13.2	Down
VPS13D	-1.41387	6.16e-14	1p36.22-p36.21	Down
DCTN5	0.963077	6.39e-14	16p12.2	Up
ADAM15	1.86135	6.68e-14	1q21.3	Up
LMNA	1.37081	6.71e-14	1q22	Up
DYSF	-1.93513	7.07e-14	2p13.2	Down
ILVBL	2.13796	7.17e-14	19p13.12	Up
ZG16B	2.29493	7.22e-14	16p13.3	Up
RIBC1	3.58052	7.22e-14	Xp11.22	Up
PIM3	-1.3427	7.45e-14	22q13.33	Down
ZNF697	-1.26323	7.45e-14	1p12	Down
RALY	1.08908	7.73e-14	20q11.22	Up
ESF1	-1.30928	7.89e-14	20p12.1	Down
TRAF5	2.1309	7.98e-14	1q32.3	Up
BAZ2A	-0.971958	8.36e-14	12q13.3	Down
SEC31A	-1.16088	8.55e-14	4q21.22	Down
CAPG	2.19316	8.62e-14	2p11.2	Up
NMRAL1	1.86164	8.68e-14	16p13.3	Up
DPM2	2.05477	9e-14	9q34.11	Up
QRICH2	-1.72581	9.17e-14	17q25.1	Down
MALSU1	1.60169	9.42e-14	7p15.3	Up
VWDE	-1.89497	9.5e-14	7p21.3	Down
EEF2KMT	1.57839	9.66e-14	16p13.3	Up
COQ6	1.40324	9.7e-14	14q24.3	Up
CLCF1	-1.35117	9.94e-14	11q13.2	Down
KCNB1	-3.04605	1.02e-13	20q13.13	Down
ELP6	1.3639	1.02e-13	3p21.31	Up
MYH3	-1.88808	1.04e-13	17p13.1	Down
FASTK	2.16322	1.06e-13	7q36.1	Up
MMRN1	-2.92533	1.08e-13	4q22.1	Down
TTC39A	1.81119	1.11e-13	1p32.3	Up
ZMYM3	1.67019	1.12e-13	Xq13.1	Up
C1orf228	-2.10931	1.15e-13	1p34.1	Down
TP53I13	-2.01285	1.16e-13	17q11.2	Down
[truncated: 5,599 more rows]
