# Supplementary material for: Landscape of Molecular Crosstalk Perturbation between Lung Cancer and COVID-19
Source: Int J Environ Res Public Health. 2022 Mar 15;19(6):3454. doi: 10.3390/ijerph19063454 (PMC8953719; doi:10.3390/ijerph19063454)
Supplement: Supplementary file 1 [file ijerph-19-03454-s001.zip › ADITI-HICKS-SUPPLEMENTARY TABLE S4-MOLECULAR NETWORKS.xlsx]

## Sheet: ADITI-HICKS-SUPPLEMENTARY TABLE
Supplementary Table S4. Predicted molecular networks and genes associated with both COVID-19 and lung cancer along with information on top diseases and molecular functions in which they are involved.
Rank-ID	Molecules in Network	Z-Score	Focus Molecules	Top Diseases and Functions
1	CASP4,Cohesin,CTDSP2,DPM3,IQCB1,LMNB2,MAGED1,mediator,RPGR,RPGRIP1L,SIPA1L2,SLC27A1,SLC7A2,SMAP2,SMC3,SNRNP200,SNRPF,SOX4,SSX2IP,STAG2,STAG3,TBC1D2B,TELO2,TGS1,THBS3,TMEM147,TMEM98,TMOD3,TUBA1A,USB1,Vegf,VMA21,WDR1,ZFHX3,ZRSR2	55	32	[Developmental Disorder, Hereditary Disorder, Organismal Injury and Abnormalities]
2	60S ribosomal subunit,CHD3,DDX23,EIF1,FARSA,FGGY,HNRNPA3,HNRNPAB,LARP7,MATR3,MPHOSPH8,MRPL21,MRPS22,PRR16,PTEN,RBIS,Ribosomal 40s subunit,Rnr,RPL10A,RPL22L1,RPL30,RPL32,RPL36,RPP14,RPS11,RPS16,RPS3,RPS4X,RPS9,RSL1D1,SLC25A3,SMURF1,SNRNP70,SURF6,TTBK2	55	32	[Gene Expression, Protein Synthesis, RNA Damage and Repair]
3	apyrase,AURK,CRADD,IKKA/B,LUC7L3,MEFV,MPZL1,NFkB (complex),PRORP,PRRC2C,QRICH1,RGS18,RHEBL1,RIC1,RIF1,RNF112,RP2,SEPHS1,SERINC1,SETD6,SIRT5,SOX2-OCT4-NANOG,SRGAP3,TMEM123,TMSB10/TMSB4X,TRPC4,TRPC4AP,TUT4,TUT7,WDFY1,WDR34,WDR60,ZC3H13,ZNF207,ZRANB2	49	30	[Connective Tissue Disorders, Developmental Disorder, Hereditary Disorder]
4	ACBD3,ANKLE2,ATG7,Calcineurin A,GLRX,GOLGB1,Insulin,MAP1LC3,MCC,Mlc,NUDT4,Pdgf (complex),phosphatase,PPP1R12A,PTPN1,RAB1B,RBM10,RWDD2A,SCAMP1,SET,SLC29A1,SLC38A2,SLC8B1,TAOK1,TECPR1,TIMELESS,TMED7,TMEM186,TNK2,TXLNA,USO1,VPS35,VTI1B,XPNPEP3,ZNF236	47	29	[Amino Acid Metabolism, Cellular Assembly and Organization, Small Molecule Biochemistry]
5	Alpha tubulin,ANKRD13B,ATF7IP,ATPase,BAIAP2,BCAP31,BETA TUBULIN,DST,Dynein,GOT,JAKMIP2,Jnk,MACF1,MRPS16,MYO18A,PDE4DIP,PSMD13,RHBDD3,RTN3,RTN4IP1,SASH1,SHANK2,SLK,SPR,SPTBN1,SPTBN2,SUSD6,SVEP1,TANC1,TH2 Cytokine,TNIK,UBXN6,WASF3,WTIP,ZBTB4	44	28	[Cancer, Organismal Injury and Abnormalities, Reproductive System Disease]
6	APH1A,APLF,ASXL1,C14orf119,CHTF8,EWSR1,HISTONE,HMGN1,Holo RNA polymerase II,HOXC6,KMT2C,LDL-cholesterol,MAC,MIER1,P38 MAPK,PARP,PARP14,PCSK9,POLR2L,RBM25,RNAPol2-ERCC6,RND3,S100A11,SERP2,SETD5,SFSWAP,SLC25A10,SLC30A4,SPAG9,SUPT16H,TMTC1,TRIM33,ULK1,XPC,ZNF217	44	28	[DNA Replication, Recombination, and Repair, Nucleic Acid Metabolism, Small Molecule Biochemistry]
7	Actin,Adaptor protein 2,ADCY,ADRB,Calmodulin,CKAP5,Clathrin,DAPK1,DDX39B,EEF1A1,HSP90AA1,MCRS1,MYO6,Proinsulin,RNF11,RRBP1,SARS2,SEC31B,SGK1,SMCHD1,SNW1,SPATA1,Spectrin,STUB1,SYF2,TTN,tubulin,UBB,UBR4,UPF1,WDTC1,XRN1,ZBTB40,ZFAND4,ZNF778	40	26	[Cancer, Gastrointestinal Disease, Protein Synthesis]
8	Alpha Actinin,Alpha catenin,BDP1,Cadherin,CDH4,CEP19,collagen type i (family),CRTAP,Ctbp,CTNND2,Cytokeratin,Gamma tubulin,JUP,Keratin,KRT19,KRT6A,Mir200,PI3K (complex),ROBO4,SLC5A3,SPDEF,SRP9,STEAP2,thyroid hormone receptor,TMEM245,TRAIP,TRIP12,TSGA10,TXLNB,UGP2,UNC5B,WDFY3,ZBTB39,ZBTB43,ZEB1	35	24	[Cancer, Gastrointestinal Disease, Organismal Injury and Abnormalities]
9	ANXA2,calpain,collagen,Ecm,Fgf,Fibrinogen,Focal adhesion kinase,Integrin,LMAN2,Mmp,P4HB,PAK2,PARVA,PEAK1,RHPN1,SAP30BP,Serine Protease,SERPINA1,SH3BGRL3,Sos,SRC (family),TAGLN,TERF1,TES,TFRC,Tgf beta,THOC2,TPP1,TRAM2,TSPAN3,TTC37,UTRN,VPS11,ZC3H11A,ZC3HAV1L	33	23	[Cell-To-Cell Signaling and Interaction, Developmental Disorder, Infectious Diseases]
10	Akt,Alpha 1 antitrypsin,AZU1,c-Src,cytochrome C,cytochrome-c oxidase,DNAJ,ELANE,Fc gamma receptor,GALNT11,Mitochondrial complex 1,MPO,MT-CO1,MT-CO2,MT-ND1,MT-ND2,MT-ND3,MTORC2,NADH dehydrogenase,NADPH oxidase,NDUFA11,NRG4,OPA1,OTUD3,peroxidase (miscellaneous),PTX3,SCARF1,SCO2,Smad2/3,ST3GAL1,TM2D3,TRPM7,UQCRFS1,YPEL5,ZNF146	31	22	[Developmental Disorder, Neurological Disease, Ophthalmic Disease]
11	14-3-3,ANKRD11,Cofilin,DUB,E2F6,F Actin,GTPase,HECTD4,IGF2R,MAP2K1/2,NFAT5,PDE4B,Pka,PTK,PTPase,Raf,Rap1,RPS6KA1,RYR2,SHOC2,SHPRH,SIPA1L1,SPRY1,STARD8,SUV39H1,SYNPO2,Talin,TCR,TLN2,TMEM97,UBASH3A,USP34,USP36,USP9Y,ZNF451	31	22	[Cancer, Neurological Disease, Organismal Injury and Abnormalities]
12	caspase,CES1,CG,collagenase,estrogen receptor,FSH,GNRH,GREB1,Growth hormone,Hif1,LDL,Lh,METTL7A,Notch,NUPR1,PIK3R2,PLCG2,PPIA,RICTOR,RIMKLB,SERINC2,SORL1,STAT,TCEANC2,TCF12,TGFBR2,TIMP1,TMBIM6,TRIM14,trypsin,VCAN,VIM,XPO1,ZBTB16,ZSWIM6	31	22	[Cancer, Hematological Disease, Immunological Disease]
13	26s Proteasome,Alp,Ck2,DDIT3,Gsk3,Hdac,HDAC3,Histone h2a,Histone h3,Histone h4,Hsp70,Hsp90,HSPA4,MLF1,NOL4L,P-TEFb,PCBP2,POLR2A,RNA polymerase II,RUVBL2,SETD2,SFPQ,Smad,snRNP,SNRNP25,SPRYD7,SRPK1,TBP,TCERG1,Ubiquitin,YPEL2,ZFP36,ZNF623,ZNF687,ZNF76	27	20	[Cancer, Infectious Diseases, RNA Post-Transcriptional Modification]
14	Atrial Natriuretic Peptide,Collagen Alpha1,Collagen type I (complex),Collagen type II,Collagen type III,Collagen type IV,Collagen(s),Complement component 1,CXXC5,ERK1/2,ETS,FGF7,Fibrin,GPSM3,Histone H2b,Laminin (complex),MUC13,PARVB,PDGF-AA,PKC alpha/beta,Pkg,PRKG1,RGCC,RGS3,RGS5,SERPINE1,SLC9A5,SMAD1/5,Smad2/3/4,TCF,TOB2,ZKSCAN8,ZNF460,ZSCAN20,ZSCAN25	20	16	[Cardiac Arteriopathy, Cardiac Fibrosis, Cardiovascular Disease]
15	alcohol group acceptor phosphotransferase,APC (complex),CALD1,CaMKII,Cbp/p300,Cdc2,CDK1,Cyclin A,Cyclin B,Cyclin E,E2f,GADD45GIP1,IP6K1,Mapk,MRPL41,NEXN,NFAT (complex),PDGF BB,Pka catalytic subunit,PP1 protein complex group,PP2A,Ppp2c,PRC1,Rab5,Rb,RPA,RUFY1,SCMH1,SLC7A7,SYN1,UBE2C,UBE3D,UBE4A,VPS13C,YARS2	20	16	[Cardiac Dilation, Cell Cycle, Cellular Assembly and Organization]
16	BRS3,DDX53,EGFR,FCAMR,FUT6,GPR137,GPR137C,GPR142,GPR149,GPR157,GPR162,GPR19,GPR27,GPR62,GPR75,GPR87,HNF4A,LRIG2,miR-142-5p (and other miRNAs w/seed AUAAAGU),RNF38,RPS19BP1,SEC61A2,SGCE,SLC25A18,STARD7,SUGCT,TM9SF2,TMEM87A,TP53,TRPV3,VN1R1,WDR24,ZFP37,ZNF443,ZNF701	20	16	[Cancer, Organismal Injury and Abnormalities, Respiratory Disease]
17	ALT,Angiotensin II receptor type 1,BCR (complex),CD3 group,CXCR3,EGFL6,ERK,F8,Fcer1,FIBRINOGEN (family),Iga,IgG,IgG1,IgG2a,Igg3,Igm,Mucin,Nfat (family),PI3K (family),PLC gamma,RPS6KA,SAMD4A,SEC61A1,SLAMF1,SPINT1,SSR1,STAB1,STING1,SWAP70,SYK/ZAP,TBC1D10C,TNFSF10,TRIM56,VAV,ZDHHC6	18	15	[Cell-mediated Immune Response, Cellular Movement, Infectious Diseases]
18	ADGRA3,ADGRG6,ADGRG7,ANKRD36,ANO2,C8orf48,FAM169A,GPR108,GPR135,GPR157,GPR37,HEATR5A,KDM1A,LCOR,LMNA,MAML2,MROH1,NHS,NTSR1,ONECUT2,OTUD7A,PCDHB13,SERGEF,SFMBT2,SNX15,TMCC3,TMEM128,VIRMA,ZCCHC2,ZDHHC24,ZNF319,ZNF436,ZNF516,ZNF724,ZNF804A	18	15	[Cancer, Nervous System Development and Function, Neurological Disease]
19	C/EBP,CTDNEP1,cytokine receptor,GPBAR1,HINT1,histone deacetylase,Histone H1,Ikb,Ikk (family),IL18R1,IL1RL1,IL20RB,JAK,JINK1/2,LRP,MYADM,N-cor,Nr1h,Par6,PEPCK,PITPNB,Pkc(s),Pro-inflammatory Cytokine,Rar,Rxr,Secretase gamma,SERPINB1,STAT5a/b,TBC1D2,TEX264,thymidine kinase,TMEM59L,TTC17,UNC5A,VitaminD3-VDR-RXR	16	14	[Cellular Function and Maintenance, Hematological System Development and Function, Lipid Metabolism]
20	7beta-hydroxycholesterol,ADGRG3,APP,C3AR1,endocannabinoid,F2RL1,GIMAP5,GJC2,GPR12,GPR137B,GPR15,GPR3,GPR6,GPR61,GPR78,GPR85,H1-2,HMGN2,INKA1,JUN,KIAA1841,NEK11,PLA2G4F,RXFP3,SAT2,SPPL3,TMC8,TPRA1,USF3,VAT1L,WDR49,WDR5,WDR53,ZNF37A,ZNF720	15	13	[Cell-To-Cell Signaling and Interaction, Drug Metabolism, Molecular Transport]
21	ADAT2,AHR,AKIRIN1,CAMTA1,CHD2,DIP2C,FBRSL1,HNRNPL,LINC00324,MAVS,NACC2,NLRP11,NLRP6,OAZ2,PRR35,RASGEF1C,RIC1,RIPOR1,RTN4RL1,SERINC5,SLC25A36,SLC25A51,SLC8B1,SLCO5A1,SMUG1,SPIDR,SPTSSA,TM7SF3,TMEM63C,TRIM25,WBP2,WSB1,ZDHHC14,ZFAND3,ZMYND12	15	13	[Organ Morphology, Tissue Development, Tissue Morphology]
22	Brca,BRCA1,BRCA1-BRCA2-FANCD2-FANCN-RAD51,BRCA1-BRCA2-MRN,BRCA2,C11orf80,CBR4,DCAKD,ELAVL1,FBXO27,FIG4,FOCAD,GRXCR1,KIF2C,LAMP2,LEKR1,LRTOMT,MFSD13A,NPIPB5 (includes others),NTRK1,PDXP,PPP1CA,PRRT4,RAD21,RWDD4,SMIM12,SNX32,SPANXB1 (includes others),TCF15,TESC,TPTE,TRABD,WBP11,WBP2NL,ZNF280D	15	13	[Cancer, Cell Morphology, Cellular Function and Maintenance]
23	AMPK,Ap1,Calcineurin protein(s),CCDC102B,CD3,Creb,cytokine,FNBP1,FUT10,G protein alpha,Gpcr,Ige,IKK (complex),MAP3K3,Mek,MTORC1,NMDA Receptor,Osteocalcin,P110,p70 S6k,p85 (pik3r),Pdgfr,PI3K p85,Rac,Ras homolog,RHOD,ROCK,Sfk,SLC36A1,ST3GAL2,TJP1,TMED3,TNFRSF10A,TPPP3,TSPAN31	13	12	[Amino Acid Metabolism, Molecular Transport, Small Molecule Biochemistry]
24	CXCL10,HDL,HDL-cholesterol,hemoglobin,Ifn,IFN alpha/beta,IFN Beta,Ifn gamma,IFN type 1,Ifnar,IL1,IL12 (complex),IL12 (family),ILRUN,Immunoglobulin,Interferon alpha,KIF13B,LITAF,MHC Class II (complex),MIR124,NABP1,NFkB (family),Ngf,Nos,PRKAA,RAS,Rsk,RTKN,SLC11A1,SPATS2,STAT6,Tlr,Tnf (family),Tnf receptor,ZC3HAV1	10	10	[Cell Death and Survival, Inflammatory Response, Organismal Survival]
25	AGT,BEX5,C16orf54,Ca2 ,chemokine,D-glucose,EOLA1/EOLA2,FFAR2,FIBIN,FPR3,G protein alphai,GPR143,GPR32,GPR34,GPR6,GPR68,GPR78,HCAR2,IL6,LPAR3,NMUR1,NPBWR1,NPS,NPY4R/NPY4R2,P2RY13,PGLYRP4,PRLHR,Rgs,RGS1,RGS21,SLC4A3,SMARCA4,SYNDIG1,TACR2,TAS1R2	10	10	[Carbohydrate Metabolism, Cell-To-Cell Signaling and Interaction, Small Molecule Biochemistry]
