# Supplementary material for: Landscape of Molecular Crosstalk Perturbation between Lung Cancer and COVID-19
Source: Int J Environ Res Public Health. 2022 Mar 15;19(6):3454. doi: 10.3390/ijerph19063454 (PMC8953719; doi:10.3390/ijerph19063454)
Supplement: Supplementary file 1 [file ijerph-19-03454-s001.zip › ADITI-HICKS-SUPPLEMENTARY TABLE S5 SIGNALING PATHWAYs.xlsx]

## Sheet: ADITI-HICKS-SUPPLEMENTARY TABLE
Supplementary Table S5. Predicted signaling pathways and genes associated with both COVID-19 and lung cancer.
Pathway name	-log(p-value)	Ratio	Genes
Coronavirus Pathogenesis Pathway	3.87	0.08	DDIT3,E2F6,EEF1A1,RPS11,RPS16,RPS3,RPS4X,RPS9,SERPINE1,STING1,SUV39H1,TGFBR2
Integrin Signaling	3.51	0.0657	FNBP1,PAK2,PARVA,PARVB,PIK3R2,PLCG2,PPP1R12A,PTEN,RHOD,RND3,TLN2,TNK2,TSPAN3,TTN
EIF2 Signaling	3.29	0.0625	DDIT3,EIF1,PIK3R2,PPP1CA,RPL10A,RPL22L1,RPL30,RPL32,RPL36,RPS11,RPS16,RPS3,RPS4X,RPS9
mTOR Signaling	2.58	0.0571	FNBP1,PIK3R2,RHOD,RICTOR,RND3,RPS11,RPS16,RPS3,RPS4X,RPS6KA1,RPS9,ULK1
Mitotic Roles of Polo-Like Kinase	2.47	0.0909	CDK1,HSP90AA1,PRC1,SLK,SMC3,STAG2
ILK Signaling	2.45	0.0579	FNBP1,PARVA,PARVB,PIK3R2,PPP1R12A,PTEN,RHOD,RICTOR,RND3,TMSB10/TMSB4X,VIM
Germ Cell-Sertoli Cell Junction Signaling	2.3	0.0585	FNBP1,JUP,MAP3K3,PAK2,PIK3R2,RHOD,RND3,TGFBR2,TJP1,TUBA1A
Selenocysteine Biosynthesis II (Archaea and Eukaryotes)	2.16	0.333	SARS2,SEPHS1
Production of Nitric Oxide and Reactive Oxygen Species in Macrophages	2.01	0.0529	FNBP1,MAP3K3,MPO,PIK3R2,PLCG2,PPP1CA,PPP1R12A,RHOD,RND3,SERPINA1
Oxidative Phosphorylation	1.97	0.0642	MT-CO1,MT-CO2,MT-ND1,MT-ND2,MT-ND3,NDUFA11,UQCRFS1
Semaphorin Neuronal Repulsive Signaling Pathway	1.9	0.0576	PAK2,PDE4B,PIK3R2,PLCG2,PPP1R12A,PRKG1,SMC3,VCAN
Hereditary Breast Cancer Signaling	1.89	0.0571	CDK1,HDAC3,PIK3R2,POLR2A,POLR2L,PTEN,UBB,XPC
Netrin Signaling	1.84	0.0769	NFAT5,PRKG1,RYR2,UNC5A,UNC5B
BAG2 Signaling Pathway	1.83	0.093	ANXA2,HSP90AA1,HSPA4,STUB1
Tec Kinase Signaling	1.81	0.052	FNBP1,PAK2,PIK3R2,PLCG2,RHOD,RND3,STAT6,TNFRSF10A,TNFSF10
Pathogenesis of Multiple Sclerosis	1.8	0.222	CXCL10,CXCR3
Huntington's Disease Signaling	1.74	0.046	CASP4,HDAC3,HSPA4,PIK3R2,POLR2A,POLR2L,SGK1,TBP,TCERG1,UBB,VTI1B
Protein Ubiquitination Pathway	1.71	0.044	HSP90AA1,HSPA4,PSMD13,SMURF1,STUB1,UBB,UBE2C,UBE4A,USO1,USP34,USP36,USP9Y
Melatonin Degradation III	1.65	1	MPO
Glioma Invasiveness Signaling	1.64	0.0685	FNBP1,PIK3R2,RHOD,RND3,TIMP1
Kinetochore Metaphase Signaling Pathway	1.6	0.0594	CDK1,PPP1CA,PPP1R12A,SMC3,STAG2,STAG3
Regulation of Actin-based Motility by Rho	1.57	0.0583	BAIAP2,FNBP1,PAK2,PPP1R12A,RHOD,RND3
Sumoylation Pathway	1.57	0.0583	FNBP1,RHOD,RND3,STUB1,ZEB1,ZNF217
Glucocorticoid Receptor Signaling	1.53	0.0368	HSP90AA1,HSPA4,IL18R1,IL1RL1,IL20RB,KRT19,KRT6A,NFAT5,PIK3R2,PLA2G4F,POLR2A,POLR2L,SERPINE1,SGK1,TBP,TGFBR2,UQCRFS1
Assembly of RNA Polymerase III Complex	1.49	0.154	BDP1,TBP
Superpathway of Inositol Phosphate Compounds	1.47	0.0452	IP6K1,NUDT4,PIK3R2,PLCG2,PPP1CA,PPP1R12A,PTEN,PTPN1,SET
Actin Nucleation by ARP-WASP Complex	1.47	0.0617	BAIAP2,FNBP1,PPP1R12A,RHOD,RND3
Glioma Signaling	1.44	0.0545	E2F6,IGF2R,PIK3R2,PLCG2,PTEN,SUV39H1
Mitochondrial Dysfunction	1.43	0.0468	APH1A,MT-CO1,MT-CO2,MT-ND1,MT-ND2,MT-ND3,NDUFA11,UQCRFS1
Coagulation System	1.38	0.0857	F8,SERPINA1,SERPINE1
Nucleotide Excision Repair Pathway	1.38	0.0857	POLR2A,POLR2L,XPC
L-DOPA Degradation	1.36	0.5	LRTOMT
Semaphorin Signaling in Neurons	1.36	0.0667	FNBP1,PAK2,RHOD,RND3
Sphingosine-1-phosphate Signaling	1.34	0.0513	CASP4,FNBP1,PIK3R2,PLCG2,RHOD,RND3
Autophagy	1.33	0.0656	ATG7,ULK1,VPS11,WDFY3
Insulin Secretion Signaling Pathway	1.33	0.041	EIF1,PIK3R2,PLCG2,RYR2,SEC61A1,SEC61A2,SRP9,SSR1,STAT6,VTI1B
p38 MAPK Signaling	1.32	0.0508	DDIT3,HMGN1,IL1RL1,PLA2G4F,RPS6KA1,TGFBR2
tRNA Charging	1.26	0.0769	FARSA,SARS2,YARS2
RhoA Signaling	1.25	0.0488	BAIAP2,PPP1R12A,RHPN1,RND3,RTKN,TTN
Signaling by Rho Family GTPases	1.25	0.0395	BAIAP2,CDH4,FNBP1,PAK2,PIK3R2,PPP1R12A,RHOD,RND3,VIM,WASF3
Pyridoxal 5'-phosphate Salvage Pathway	1.23	0.0606	CDK1,DAPK1,PAK2,SGK1
D-myo-inositol-5-phosphate Metabolism	1.21	0.0446	NUDT4,PLCG2,PPP1CA,PPP1R12A,PTEN,PTPN1,SET
Necroptosis Signaling Pathway	1.21	0.0446	DAPK1,PLA2G4F,SLC25A10,SLC25A3,TNFRSF10A,TNFSF10,TRPM7
ErbB4 Signaling	1.21	0.0597	APH1A,NRG4,PIK3R2,PLCG2
Tetrahydrobiopterin Biosynthesis I	1.19	0.333	SPR
Oxidized GTP and dGTP Detoxification	1.19	0.333	RUVBL2
Tetrahydrobiopterin Biosynthesis II	1.19	0.333	SPR
Sertoli Cell-Sertoli Cell Junction Signaling	1.17	0.0412	JUP,MAP3K3,PRKG1,PTEN,SPTBN1,SPTBN2,TJP1,TUBA1A
Natural Killer Cell Signaling	1.14	0.0406	HSPA4,IL18R1,MAP3K3,NFAT5,PAK2,PIK3R2,PLCG2,TNFSF10
Glioblastoma Multiforme Signaling	1.12	0.0424	E2F6,FNBP1,PIK3R2,PLCG2,PTEN,RHOD,RND3
Phagosome Formation	1.12	0.0451	C3AR1,FNBP1,PIK3R2,PLCG2,RHOD,RND3
Regulation of eIF4 and p70S6K Signaling	1.11	0.0422	EIF1,PIK3R2,RPS11,RPS16,RPS3,RPS4X,RPS9
3-phosphoinositide Biosynthesis	1.11	0.0422	NUDT4,PIK3R2,PPP1CA,PPP1R12A,PTEN,PTPN1,SET
Chronic Myeloid Leukemia Signaling	1.1	0.0485	E2F6,HDAC3,PIK3R2,SUV39H1,TGFBR2
Hepatic Fibrosis Signaling Pathway	1.1	0.0344	FNBP1,IL1RL1,PIK3R2,PLCG2,PTEN,RHOD,RND3,SERPINE1,TFRC,TGFBR2,TIMP1,TRPM7,TTN
ERK/MAPK Signaling	1.09	0.0396	PAK2,PIK3R2,PLA2G4F,PLCG2,PPP1CA,PPP1R12A,RPS6KA1,TLN2
FAK Signaling	1.09	0.0481	PAK2,PIK3R2,PLCG2,PTEN,TLN2
Hypoxia Signaling in the Cardiovascular System	1.09	0.0541	HSP90AA1,P4HB,PTEN,UBE2C
Neuregulin Signaling	1.07	0.0476	HSP90AA1,NRG4,PIK3R2,PLCG2,PTEN
TREM1 Signaling	1.07	0.0533	IL1RL1,MPO,NLRP6,PLCG2
Spermine and Spermidine Degradation I	1.07	0.25	SAT2
Ascorbate Recycling (Cytosolic)	1.07	0.25	GLRX
Glutathione Redox Reactions II	1.07	0.25	GLRX
Th1 and Th2 Activation Pathway	1.06	0.0409	APH1A,CXCR3,IL18R1,IL1RL1,PIK3R2,STAT6,TGFBR2
HIF1α Signaling	1.06	0.039	HSP90AA1,HSPA4,PIK3R2,PLCG2,SAT2,SERPINE1,STUB1,VIM
Senescence Pathway	1.06	0.0364	ASXL1,CDK1,E2F6,NFAT5,PIK3R2,PPP1CA,PTEN,SERPINE1,STING1,TGFBR2
Insulin Receptor Signaling	1.05	0.0432	PIK3R2,PPP1CA,PPP1R12A,PTEN,PTPN1,SGK1
Telomerase Signaling	1.05	0.0467	HDAC3,HSP90AA1,PIK3R2,TERF1,TPP1
Spliceosomal Cycle	1.04	0.0625	DDX23,DDX39B,SNRNP200
Polyamine Regulation in Colon Cancer	1.04	0.087	OAZ2,SAT2
Cell Cycle: G2/M DNA Damage Checkpoint Regulation	1.02	0.0612	CDK1,RPS6KA1,TRIP12
D-myo-inositol (1,4,5,6)-Tetrakisphosphate Biosynthesis	1.01	0.0423	NUDT4,PPP1CA,PPP1R12A,PTEN,PTPN1,SET
D-myo-inositol (3,4,5,6)-tetrakisphosphate Biosynthesis	1.01	0.0423	NUDT4,PPP1CA,PPP1R12A,PTEN,PTPN1,SET
Assembly of RNA Polymerase II Complex	1	0.06	POLR2A,POLR2L,TBP
Cyclins and Cell Cycle Regulation	0.975	0.0494	CDK1,E2F6,HDAC3,SUV39H1
Estrogen-mediated S-phase Entry	0.947	0.0769	CDK1,E2F6
Sirtuin Signaling Pathway	0.939	0.0344	ATG7,MT-ND1,MT-ND2,MT-ND3,NDUFA11,SIRT5,SUV39H1,TUBA1A,UQCRFS1,XPC
Transcriptional Regulatory Network in Embryonic Stem Cells	0.928	0.0556	RIF1,SET,ZFHX3
Epithelial Adherens Junction Signaling	0.91	0.0395	BAIAP2,JUP,PTEN,SSX2IP,TGFBR2,TUBA1A
Glycogen Biosynthesis II (from UDP-D-Glucose)	0.9	0.167	UGP2
Regulation Of The Epithelial Mesenchymal Transition By Growth Factors Pathway	0.9	0.0372	FGF7,PIK3R2,SMURF1,TGFBR2,TNFSF10,VIM,ZEB1
Unfolded protein response	0.893	0.0536	DDIT3,HSPA4,P4HB
PPARα/RXRα Activation	0.876	0.0366	CKAP5,HSP90AA1,IL1RL1,PLCG2,SLC27A1,TGFBR2,TGS1
Actin Cytoskeleton Signaling	0.873	0.0352	BAIAP2,FGF7,PAK2,PIK3R2,PPP1R12A,TLN2,TMSB10/TMSB4X,TTN
3-phosphoinositide Degradation	0.873	0.0385	NUDT4,PPP1CA,PPP1R12A,PTEN,PTPN1,SET
Gαq Signaling	0.863	0.0382	FNBP1,PIK3R2,PLCG2,RGS18,RHOD,RND3
eNOS Signaling	0.845	0.0377	HSP90AA1,HSPA4,PIK3R2,PLCG2,PRKG1,STUB1
Cardiac Hypertrophy Signaling (Enhanced)	0.845	0.0302	FGF7,HDAC3,IL18R1,IL1RL1,IL20RB,MAP3K3,NFAT5,PDE4B,PIK3R2,PLCG2,PRKG1,PTEN,RYR2,TGFBR2,TNFSF10
Prostate Cancer Signaling	0.842	0.044	HSP90AA1,PIK3R2,PTEN,SUV39H1
Retinoic acid Mediated Apoptosis Signaling	0.83	0.05	PARP14,TNFRSF10A,TNFSF10
Death Receptor Signaling	0.83	0.0435	CRADD,PARP14,TNFRSF10A,TNFSF10
14-3-3-mediated Signaling	0.818	0.0394	PIK3R2,PLCG2,RPS6KA1,TUBA1A,VIM
ErbB Signaling	0.807	0.0426	NRG4,PAK2,PIK3R2,PLCG2
IL-8 Signaling	0.801	0.035	AZU1,FNBP1,MPO,PAK2,PIK3R2,RHOD,RND3
HMGB1 Signaling	0.793	0.0364	FNBP1,PIK3R2,RHOD,RND3,SERPINE1,TNFSF10
Inositol Pyrophosphates Biosynthesis	0.785	0.125	IP6K1
Cardiac Hypertrophy Signaling	0.78	0.0333	FNBP1,MAP3K3,PIK3R2,PLCG2,RHOD,RND3,RPS6KA1,TGFBR2
Cellular Effects of Sildenafil (Viagra)	0.777	0.0382	GPR37,PDE4B,PLCG2,PPP1R12A,PRKG1
ATM Signaling	0.772	0.0412	CDK1,SMC3,SUV39H1,ZEB1
p53 Signaling	0.762	0.0408	PIK3R2,PTEN,SCO2,TNFRSF10A
Salvage Pathways of Pyrimidine Ribonucleotides	0.762	0.0408	CDK1,DAPK1,PAK2,SGK1
UVA-Induced MAPK Signaling	0.762	0.0408	PARP14,PIK3R2,PLCG2,RPS6KA1
ErbB2-ErbB3 Signaling	0.757	0.0462	NRG4,PIK3R2,PTEN
Nitric Oxide Signaling in the Cardiovascular System	0.75	0.0404	HSP90AA1,PIK3R2,PRKG1,RYR2
Thrombin Signaling	0.742	0.0337	FNBP1,PIK3R2,PLCG2,PPP1R12A,RHOD,RND3,TBP
STAT3 Pathway	0.742	0.037	IGF2R,IL18R1,IL1RL1,IL20RB,TGFBR2
Androgen Signaling	0.733	0.0368	HSP90AA1,HSPA4,POLR2A,POLR2L,TBP
PTEN Signaling	0.733	0.0368	IGF2R,MCRS1,PIK3R2,PTEN,TGFBR2
Th2 Pathway	0.733	0.0368	APH1A,IL1RL1,PIK3R2,STAT6,TGFBR2
Cell Cycle: G1/S Checkpoint Regulation	0.73	0.0448	E2F6,HDAC3,SUV39H1
NER Pathway	0.71	0.0388	HMGN1,POLR2A,POLR2L,XPC
Notch Signaling	0.703	0.0541	APH1A,MAML2
Dolichyl-diphosphooligosaccharide Biosynthesis	0.697	0.1	DPM3
Agrin Interactions at Neuromuscular Junction	0.693	0.0429	NRG4,PAK2,UTRN
Growth Hormone Signaling	0.68	0.0423	PIK3R2,PLCG2,RPS6KA1
Small Cell Lung Cancer Signaling	0.68	0.0423	PIK3R2,PTEN,SUV39H1
Endocannabinoid Cancer Inhibition Pathway	0.674	0.035	CASP4,DDIT3,NUPR1,PIK3R2,VIM
ERK5 Signaling	0.67	0.0417	MAP3K3,RPS6KA1,SGK1
Antiproliferative Role of TOB in T Cell Signaling	0.67	0.0513	RPS6KA1,TGFBR2
Paxillin Signaling	0.662	0.037	PAK2,PARVA,PIK3R2,TLN2
T Helper Cell Differentiation	0.658	0.0411	IL18R1,STAT6,TGFBR2
Pancreatic Adenocarcinoma Signaling	0.652	0.0367	E2F6,PIK3R2,SUV39H1,TGFBR2
PI3K/AKT Signaling	0.648	0.0326	HSP90AA1,IL18R1,IL1RL1,IL20RB,PIK3R2,PTEN
Sperm Motility	0.644	0.0314	PDE4B,PEAK1,PLA2G4F,PLCG2,PRKG1,SLC9A5,TNK2
Mechanisms of Viral Exit from Host Cells	0.638	0.0488	LMNB2,XPO1
Assembly of RNA Polymerase I Complex	0.627	0.0833	TBP
Neurotrophin/TRK Signaling	0.623	0.0395	PIK3R2,RPS6KA1,SPRY1
Phospholipase C Signaling	0.62	0.0301	FNBP1,HDAC3,NFAT5,PLA2G4F,PLCG2,PPP1R12A,RHOD,RND3
RhoGDI Signaling	0.614	0.0317	CDH4,FNBP1,PAK2,PPP1R12A,RHOD,RND3
Dopamine Receptor Signaling	0.613	0.039	PPP1CA,PPP1R12A,SPR
Systemic Lupus Erythematosus Signaling	0.607	0.0306	NFAT5,PIK3R2,PLCG2,SNRNP200,SNRNP25,SNRNP70,SNRPF
Role of IL-17F in Allergic Inflammatory Airway Diseases	0.607	0.0465	CXCL10,RPS6KA1
NGF Signaling	0.607	0.0351	MAP3K3,PIK3R2,PLCG2,RPS6KA1
VDR/RXR Activation	0.602	0.0385	CXCL10,IL1RL1,SERPINB1
Fatty Acid Activation	0.597	0.0769	SLC27A1
Regulation of the Epithelial-Mesenchymal Transition Pathway	0.595	0.0312	APH1A,FGF7,PIK3R2,SMURF1,TGFBR2,ZEB1
Apelin Pancreas Signaling Pathway	0.593	0.0455	DDIT3,PIK3R2
Role of Pattern Recognition Receptors in Recognition of Bacteria and Viruses	0.59	0.0325	C3AR1,PIK3R2,PLCG2,PTX3,TNFSF10
Role of Tissue Factor in Cancer	0.59	0.0345	P4HB,PIK3R2,PTEN,RPS6KA1
Clathrin-mediated Endocytosis Signaling	0.588	0.0311	FGF7,MYO6,PIK3R2,SERPINA1,TFRC,UBB
FLT3 Signaling in Hematopoietic Progenitor Cells	0.582	0.0375	PIK3R2,RPS6KA1,STAT6
Renal Cell Carcinoma Signaling	0.582	0.0375	PAK2,PIK3R2,UBB
JAK/Stat Signaling	0.582	0.0375	PIK3R2,PTPN1,STAT6
Airway Pathology in Chronic Obstructive Pulmonary Disease	0.575	0.0339	ELANE,FGF7,MPO,TNFSF10
Colanic Acid Building Blocks Biosynthesis	0.569	0.0714	UGP2
FAT10 Cancer Signaling Pathway	0.565	0.0435	EEF1A1,TGFBR2
Aldosterone Signaling in Epithelial Cells	0.562	0.0316	HSP90AA1,HSPA4,PIK3R2,PLCG2,SGK1
PEDF Signaling	0.562	0.0366	PIK3R2,TCF12,ZEB1
Gap Junction Signaling	0.558	0.0303	GJC2,PIK3R2,PLCG2,PRKG1,TJP1,TUBA1A
Th1 Pathway	0.551	0.0331	APH1A,CXCR3,IL18R1,PIK3R2
HOTAIR Regulatory Pathway	0.55	0.0312	ATG7,KMT2C,PIK3R2,PTEN,VIM
Telomere Extension by Telomerase	0.544	0.0667	TERF1
VEGF Family Ligand-Receptor Interactions	0.544	0.0357	PIK3R2,PLA2G4F,PLCG2
IL-4 Signaling	0.535	0.0353	NFAT5,PIK3R2,STAT6
CCR3 Signaling in Eosinophils	0.529	0.0323	PAK2,PIK3R2,PLA2G4F,PPP1R12A
Granzyme B Signaling	0.52	0.0625	LMNB2
Parkinson's Signaling	0.52	0.0625	GPR37
Melanoma Signaling	0.516	0.04	PIK3R2,PTEN
TNFR1 Signaling	0.516	0.04	CRADD,PAK2
CXCR4 Signaling	0.504	0.0299	FNBP1,PAK2,PIK3R2,RHOD,RND3
Tight Junction Signaling	0.499	0.0298	PTEN,SMURF1,TGFBR2,TJP1,VTI1B
RAN Signaling	0.499	0.0588	XPO1
γ-linolenate Biosynthesis II (Animals)	0.499	0.0588	SLC27A1
Mitochondrial L-carnitine Shuttle Pathway	0.499	0.0588	SLC27A1
Synaptic Long Term Potentiation	0.493	0.031	PLCG2,PPP1CA,PPP1R12A,RPS6KA1
Regulation of IL-2 Expression in Activated and Anergic T Lymphocytes	0.492	0.0333	NFAT5,PLCG2,TGFBR2
D-myo-inositol (1,3,4)-trisphosphate Biosynthesis	0.479	0.0556	PTEN
CREB Signaling in Neurons	0.462	0.0252	C3AR1,FPR3,GPR34,GPR37,HCAR2,IGF2R,P2RY13,PIK3R2,PLCG2,POLR2A,POLR2L,RPS6KA1,TBP,TGFBR2,VN1R1
Role of IL-17A in Arthritis	0.462	0.0364	PIK3R2,RPS6KA1
Fcγ Receptor-mediated Phagocytosis in Macrophages and Monocytes	0.461	0.0319	PIK3R2,PTEN,TLN2
Melanocyte Development and Pigmentation Signaling	0.461	0.0319	PIK3R2,PLCG2,RPS6KA1
Adipogenesis pathway	0.461	0.0299	ATG7,DDIT3,HDAC3,RPS6KA1
Granzyme A Signaling	0.46	0.0526	SET
GADD45 Signaling	0.46	0.0526	CDK1
DNA damage-induced 14-3-3σ Signaling	0.46	0.0526	CDK1
TGF-β Signaling	0.445	0.0312	SERPINE1,SMURF1,TGFBR2
CNTF Signaling	0.441	0.0351	PIK3R2,RPS6KA1
Role of CHK Proteins in Cell Cycle Checkpoint Control	0.441	0.0351	CDK1,E2F6
Bladder Cancer Signaling	0.438	0.0309	DAPK1,FGF7,SUV39H1
NF-κB Signaling	0.438	0.0279	IGF2R,MAP3K3,PIK3R2,PLCG2,TGFBR2
PI3K Signaling in B Lymphocytes	0.437	0.029	NFAT5,PIK3R2,PLCG2,PTEN
Cancer Drug Resistance By Drug Efflux	0.432	0.0345	PIK3R2,PTEN
Putrescine Degradation III	0.425	0.0476	SAT2
Endoplasmic Reticulum Stress Pathway	0.425	0.0476	DDIT3
VEGF Signaling	0.424	0.0303	EIF1,PIK3R2,PLCG2
Apelin Cardiomyocyte Signaling Pathway	0.424	0.0303	PIK3R2,PLCG2,SLC9A5
Apoptosis Signaling	0.417	0.03	CDK1,PLCG2,RPS6KA1
Endometrial Cancer Signaling	0.415	0.0333	PIK3R2,PTEN
SPINK1 Pancreatic Cancer Pathway	0.415	0.0333	ELANE,TGFBR2
Cardiac β-adrenergic Signaling	0.412	0.0282	PDE4B,PPP1CA,PPP1R12A,RYR2
Neuropathic Pain Signaling In Dorsal Horn Neurons	0.41	0.0297	GPR37,PIK3R2,PLCG2
Induction of Apoptosis by HIV1	0.406	0.0328	SLC25A10,SLC25A3
Virus Entry via Endocytic Pathways	0.403	0.0294	PIK3R2,PLCG2,TFRC
Molecular Mechanisms of Cancer	0.403	0.025	APH1A,CDK1,E2F6,FNBP1,PAK2,PIK3R2,RHOD,RND3,SUV39H1,TGFBR2
Protein Kinase A Signaling	0.403	0.025	NFAT5,PDE4B,PLCG2,PPP1CA,PPP1R12A,PTEN,PTPN1,RYR2,TGFBR2,TTN
Hepatic Fibrosis / Hepatic Stellate Cell Activation	0.402	0.0269	CXCR3,IL1RL1,SERPINE1,TGFBR2,TIMP1
B Cell Receptor Signaling	0.402	0.0269	MAP3K3,NFAT5,PIK3R2,PLCG2,PTEN
Wnt/Ca+ pathway	0.397	0.0323	NFAT5,PLCG2
Superpathway of D-myo-inositol (1,4,5)-trisphosphate Metabolism	0.395	0.0435	PTEN
Apelin Cardiac Fibroblast Signaling Pathway	0.395	0.0435	SERPINE1
Thrombopoietin Signaling	0.388	0.0317	PIK3R2,PLCG2
PPAR Signaling	0.384	0.0286	HSP90AA1,IL1RL1,SNW1
Axonal Guidance Signaling	0.382	0.0243	BAIAP2,NFAT5,PAK2,PIK3R2,PLCG2,RGS3,RHOD,SHANK2,SRGAP3,TUBA1A,UNC5A,UNC5B
Vitamin-C Transport	0.381	0.0417	GLRX
Xenobiotic Metabolism PXR Signaling Pathway	0.375	0.026	CES1,HSP90AA1,PPP1CA,PPP1R12A,SNW1
IL-17A Signaling in Airway Cells	0.373	0.0308	PIK3R2,PTEN
Phospholipases	0.373	0.0308	PLA2G4F,PLCG2
D-myo-inositol (1,4,5)-Trisphosphate Biosynthesis	0.368	0.04	PLCG2
Phagosome Maturation	0.366	0.0265	MPO,TUBA1A,VPS11,VTI1B
Breast Cancer Regulation by Stathmin1	0.361	0.0237	C3AR1,CDK1,E2F6,FPR3,GPR34,GPR37,HCAR2,P2RY13,PIK3R2,PPP1CA,PPP1R12A,SPDEF,TUBA1A,VN1R1
Antioxidant Action of Vitamin C	0.361	0.0275	GLRX,PLA2G4F,PLCG2
IL-17A Signaling in Gastric Cells	0.355	0.0385	CXCL10
Estrogen Receptor Signaling	0.354	0.0244	HDAC3,HSP90AA1,IGF2R,PIK3R2,PLCG2,PPP1R12A,PTEN,UQCRFS1
Adrenomedullin signaling pathway	0.353	0.0254	GPR37,PIK3R2,PLCG2,PRKG1,TTN
Nur77 Signaling in T Lymphocytes	0.35	0.0294	MAP3K3,TNFSF10
iCOS-iCOSL Signaling in T Helper Cells	0.349	0.027	NFAT5,PIK3R2,PTEN
PKCθ Signaling in T Lymphocytes	0.346	0.0258	MAP3K3,NFAT5,PIK3R2,PLCG2
Role of JAK1 and JAK3 in γc Cytokine Signaling	0.343	0.029	PIK3R2,STAT6
fMLP Signaling in Neutrophils	0.321	0.0259	FPR3,NFAT5,PIK3R2
Role of p14/p19ARF in Tumor Suppression	0.321	0.0345	PIK3R2
Sonic Hedgehog Signaling	0.321	0.0345	CDK1
Fc Epsilon RI Signaling	0.317	0.0256	PIK3R2,PLA2G4F,PLCG2
Calcium Signaling	0.317	0.0243	HDAC3,NFAT5,RYR2,SLC8B1,TRPC4
Non-Small Cell Lung Cancer Signaling	0.315	0.0274	PIK3R2,SUV39H1
Renin-Angiotensin Signaling	0.312	0.0254	PAK2,PIK3R2,PLCG2
Dopamine-DARPP32 Feedback in cAMP Signaling	0.31	0.0245	PLCG2,PPP1CA,PPP1R12A,PRKG1
Dopamine Degradation	0.31	0.0333	LRTOMT
Leptin Signaling in Obesity	0.309	0.027	PIK3R2,PLCG2
Regulation of Cellular Mechanics by Calpain Protease	0.309	0.027	CDK1,TLN2
Cholecystokinin/Gastrin-mediated Signaling	0.306	0.0252	FNBP1,RHOD,RND3
FcγRIIB Signaling in B Lymphocytes	0.303	0.0267	PIK3R2,PLCG2
IL-15 Signaling	0.303	0.0267	PIK3R2,STAT6
Angiopoietin Signaling	0.303	0.0267	PAK2,PIK3R2
Role of MAPK Signaling in Inhibiting the Pathogenesis of Influenza	0.303	0.0267	CXCL10,PLA2G4F
HGF Signaling	0.302	0.025	MAP3K3,PIK3R2,PLCG2
Neuroinflammation Signaling Pathway	0.302	0.0233	APH1A,CXCL10,NFAT5,PIK3R2,PLA2G4F,PLCG2,TGFBR2
G Protein Signaling Mediated by Tubby	0.3	0.0323	PLCG2
NF-κB Activation by Viruses	0.297	0.0263	PIK3R2,TBP
Rac Signaling	0.297	0.0248	BAIAP2,PAK2,PIK3R2
GDNF Family Ligand-Receptor Interactions	0.297	0.0263	PIK3R2,PLCG2
Toll-like Receptor Signaling	0.297	0.0263	IL1RL1,UBB
Macropinocytosis Signaling	0.297	0.0263	PIK3R2,PLCG2
Inhibition of ARE-Mediated mRNA Degradation Pathway	0.292	0.0246	TNFSF10,XRN1,ZFP36
Airway Inflammation in Asthma	0.291	0.0312	ELANE
IL-9 Signaling	0.281	0.0303	PIK3R2
Fatty Acid β-oxidation I	0.281	0.0303	SLC27A1
IL-3 Signaling	0.279	0.0253	PIK3R2,STAT6
Thyroid Cancer Signaling	0.279	0.0253	PIK3R2,PTEN
BEX2 Signaling Pathway	0.279	0.0253	PTEN,SWAP70
Role of Osteoblasts, Osteoclasts and Chondrocytes in Rheumatoid Arthritis	0.274	0.0229	IL18R1,IL1RL1,NFAT5,PIK3R2,SMURF1
Role of MAPK Signaling in the Pathogenesis of Influenza	0.274	0.025	CXCL10,PLA2G4F
Chemokine Signaling	0.274	0.025	PLCG2,PPP1R12A
Inhibition of Angiogenesis by TSP1	0.272	0.0294	TGFBR2
MIF-mediated Glucocorticoid Regulation	0.272	0.0294	PLA2G4F
Role of JAK2 in Hormone-like Cytokine Signaling	0.272	0.0294	PTPN1
Wnt/β-catenin Signaling	0.27	0.0231	RUVBL2,SOX4,TGFBR2,UBB
Prolactin Signaling	0.268	0.0247	PIK3R2,PLCG2
Osteoarthritis Pathway	0.267	0.0227	ANXA2,CASP4,HDAC3,IL1RL1,TGFBR2
DNA Methylation and Transcriptional Repression Signaling	0.264	0.0286	CHD3
Noradrenaline and Adrenaline Degradation	0.264	0.0286	LRTOMT
T Cell Exhaustion Signaling Pathway	0.263	0.0229	NFAT5,PIK3R2,PLCG2,TGFBR2
p70S6K Signaling	0.261	0.0233	BCAP31,PIK3R2,PLCG2
Cdc42 Signaling	0.26	0.0227	BAIAP2,PAK2,PPP1R12A,TNK2
TR/RXR Activation	0.253	0.0238	HDAC3,PIK3R2
FGF Signaling	0.253	0.0238	FGF7,PIK3R2
Cell Cycle Regulation by BTG Family Proteins	0.249	0.027	E2F6
Complement System	0.249	0.027	C3AR1
HIPPO signaling	0.248	0.0235	PPP1CA,PPP1R12A
BMP signaling pathway	0.248	0.0235	MAGED1,SMURF1
Acute Phase Response Signaling	0.246	0.0222	F8,PIK3R2,SERPINA1,SERPINE1
IL-12 Signaling and Production in Macrophages	0.246	0.0226	PIK3R2,SERPINA1,STAT6
PDGF Signaling	0.243	0.0233	PIK3R2,PLCG2
Docosahexaenoic Acid (DHA) Signaling	0.241	0.0263	PIK3R2
Inhibition of Matrix Metalloproteases	0.234	0.0256	TIMP1
Acute Myeloid Leukemia Signaling	0.229	0.0225	JUP,PIK3R2
Crosstalk between Dendritic Cells and Natural Killer Cells	0.229	0.0225	TLN2,TNFSF10
RANK Signaling in Osteoclasts	0.229	0.0225	MAP3K3,PIK3R2
April Mediated Signaling	0.227	0.025	NFAT5
B Cell Activating Factor Signaling	0.22	0.0244	NFAT5
nNOS Signaling in Skeletal Muscle Cells	0.22	0.0244	RYR2
MIF Regulation of Innate Immunity	0.215	0.0238	PLA2G4F
Intrinsic Prothrombin Activation Pathway	0.215	0.0238	F8
Serotonin Receptor Signaling	0.208	0.0233	SPR
tRNA Splicing	0.202	0.0227	PDE4B
Retinol Biosynthesis	0.202	0.0227	CES1
IL-23 Signaling Pathway	0.202	0.0227	PIK3R2
Coronavirus Replication Pathway	0.197	0.0222	TUBA1A
IL-10 Signaling	0	0.0143	IL1RL1
Leukocyte Extravasation Signaling	0	0.0155	PIK3R2,PLCG2,TIMP1
Amyotrophic Lateral Sclerosis Signaling	0	0.0103	PIK3R2
Synaptic Long Term Depression	0	0.0212	PLA2G4F,PLCG2,PRKG1,RYR2
NRF2-mediated Oxidative Stress Response	0	0.0106	PIK3R2,UBB
Aryl Hydrocarbon Receptor Signaling	0	0.00699	HSP90AA1
LPS/IL-1 Mediated Inhibition of RXR Function	0	0.0133	IL1RL1,SLC27A1,XPO1
Hepatic Cholestasis	0	0.0108	IL1RL1,TNFSF10
LXR/RXR Activation	0	0.0165	IL1RL1,SERPINA1
FXR/RXR Activation	0	0.00794	SERPINA1
Ceramide Signaling	0	0.0114	PIK3R2
Role of BRCA1 in DNA Damage Response	0	0.0125	E2F6
RAR Activation	0	0.0206	PIK3R2,PTEN,SNW1,ZBTB16
Erythropoietin Signaling Pathway	0	0.0116	PIK3R2,TNFSF10
α-Adrenergic Signaling	0	0.0105	PLCG2
Caveolar-mediated Endocytosis Signaling	0	0.0137	PTPN1
Role of PKR in Interferon Induction and Antiviral Response	0	0.0169	HSP90AA1,HSPA4
Role of NFAT in Regulation of the Immune Response	0	0.0221	NFAT5,PIK3R2,PLCG2,XPO1
LPS-stimulated MAPK Signaling	0	0.012	PIK3R2
CCR5 Signaling in Macrophages	0	0.0106	PLCG2
CD40 Signaling	0	0.0154	PIK3R2
CD27 Signaling in Lymphocytes	0	0.0189	MAP3K3
Lymphotoxin β Receptor Signaling	0	0.0189	PIK3R2
IL-17 Signaling	0	0.016	HSP90AA1,PIK3R2,TNFSF10
CTLA4 Signaling in Cytotoxic T Lymphocytes	0	0.0112	PIK3R2
IL-15 Production	0	0.0165	PEAK1,TNK2
CD28 Signaling in T Helper Cells	0	0.0165	NFAT5,PIK3R2
Dendritic Cell Maturation	0	0.0109	PIK3R2,PLCG2
Reelin Signaling in Neurons	0	0.0082	PIK3R2
Melatonin Signaling	0	0.0139	PLCG2
Endothelin-1 Signaling	0	0.0213	CASP4,PIK3R2,PLA2G4F,PLCG2
Relaxin Signaling	0	0.0132	PDE4B,PIK3R2
Factors Promoting Cardiogenesis in Vertebrates	0	0.0133	PLCG2,TGFBR2
CDK5 Signaling	0	0.0185	PPP1CA,PPP1R12A
Corticotropin Releasing Hormone Signaling	0	0.0069	PLCG2
GNRH Signaling	0	0.0116	MAP3K3,PAK2
Human Embryonic Stem Cell Pluripotency	0	0.0148	PIK3R2,TGFBR2
Antiproliferative Role of Somatostatin Receptor 2	0	0.013	PIK3R2
Role of NANOG in Mammalian Embryonic Stem Cell Pluripotency	0	0.0168	PIK3R2,RIF1
Type II Diabetes Mellitus Signaling	0	0.0141	PIK3R2,SLC27A1
Gα12/13 Signaling	0	0.0153	CDH4,PIK3R2
Colorectal Cancer Metastasis Signaling	0	0.0198	FNBP1,PIK3R2,RHOD,RND3,TGFBR2
Myc Mediated Apoptosis Signaling	0	0.02	CRADD
G Beta Gamma Signaling	0	0.0082	PLCG2
Communication between Innate and Adaptive Immune Cells	0	0.0104	CXCL10
AMPK Signaling	0	0.00939	PIK3R2,ULK1
PAK Signaling	0	0.0189	PAK2,PIK3R2
Ovarian Cancer Signaling	0	0.0216	PIK3R2,PTEN,SUV39H1
HER-2 Signaling in Breast Cancer	0	0.0206	MT-CO1,MT-CO2,PIK3R2,PTEN
Altered T Cell and B Cell Signaling in Rheumatoid Arthritis	0	0.0111	SLAMF1
Atherosclerosis Signaling	0	0.0157	PLA2G4F,SERPINA1
Role of Macrophages, Fibroblasts and Endothelial Cells in Rheumatoid Arthritis	0	0.0159	IL18R1,IL1RL1,NFAT5,PIK3R2,PLCG2
Estrogen-Dependent Breast Cancer Signaling	0	0.0133	PIK3R2
Role of NFAT in Cardiac Hypertrophy	0	0.0187	HDAC3,PIK3R2,PLCG2,TGFBR2
Neuroprotective Role of THOP1 in Alzheimer's Disease	0	0.00862	TPP1
Role of PI3K/AKT Signaling in the Pathogenesis of Influenza	0	0.0156	PIK3R2
Role of Hypercytokinemia/hyperchemokinemia in the Pathogenesis of Influenza	0	0.0116	CXCL10
MSP-RON Signaling Pathway	0	0.0172	PIK3R2
P2Y Purigenic Receptor Signaling Pathway	0	0.0157	PIK3R2,PLCG2
Cell Cycle Control of Chromosomal Replication	0	0.0179	CDK1
Mouse Embryonic Stem Cell Pluripotency	0	0.00971	PIK3R2
Ephrin A Signaling	0	0.0213	PIK3R2
Ephrin B Signaling	0	0.0139	RGS3
Triacylglycerol Degradation	0	0.02	CES1
Superpathway of Melatonin Degradation	0	0.0154	MPO
Stearate Biosynthesis I (Animals)	0	0.0204	SLC27A1
Gαi Signaling	0	0.016	HCAR2,P2RY13
Gαs Signaling	0	0.0187	HCAR2,RYR2
Remodeling of Epithelial Adherens Junctions	0	0.0147	TUBA1A
Agranulocyte Adhesion and Diapedesis	0	0.00518	CXCL10
Granulocyte Adhesion and Diapedesis	0	0.0173	CXCL10,FPR3,IL1RL1
UVB-Induced MAPK Signaling	0	0.0192	PIK3R2
EGF Signaling	0	0.0182	PIK3R2
SAPK/JNK Signaling	0	0.0196	MAP3K3,PIK3R2
IL-2 Signaling	0	0.0164	PIK3R2
Amyloid Processing	0	0.02	APH1A
GABA Receptor Signaling	0	0.0211	GPR37,UBB
Xenobiotic Metabolism Signaling	0	0.0174	CES1,HSP90AA1,MAP3K3,PIK3R2,SNW1
IGF-1 Signaling	0	0.00962	PIK3R2
cAMP-mediated signaling	0	0.0218	HCAR2,P2RY13,PDE4B,RGS18,RPS6KA1
T Cell Receptor Signaling	0	0.0189	NFAT5,PIK3R2
G-Protein Coupled Receptor Signaling	0	0.0219	HCAR2,P2RY13,PDE4B,PIK3R2,RGS18,RPS6KA1
IL-6 Signaling	0	0.0159	IL1RL1,PIK3R2
GPCR-Mediated Integration of Enteroendocrine Signaling Exemplified by an L Cell	0	0.0137	PLCG2
GPCR-Mediated Nutrient Sensing in Enteroendocrine Cells	0	0.0179	GPBAR1,PLCG2
Gustation Pathway	0	0.0129	P2RY13,PDE4B
PD-1, PD-L1 cancer immunotherapy pathway	0	0.0189	PIK3R2,PTEN
GP6 Signaling Pathway	0	0.016	PIK3R2,PLCG2
IL-7 Signaling Pathway	0	0.0128	PIK3R2
Opioid Signaling Pathway	0	0.0202	RGS18,RGS3,RGS5,RPS6KA1,RYR2
Iron homeostasis signaling pathway	0	0.0146	SLC11A1,TFRC
Th17 Activation Pathway	0	0.022	HSP90AA1,NFAT5
SPINK1 General Cancer Pathway	0	0.0145	PIK3R2
Endocannabinoid Neuronal Synapse Pathway	0	0.00781	PLCG2
Endocannabinoid Developing Neuron Pathway	0	0.0087	PIK3R2
Apelin Endothelial Signaling Pathway	0	0.0087	PIK3R2
Synaptogenesis Signaling Pathway	0	0.0192	CDH4,PIK3R2,PLCG2,SYN1,THBS3,VTI1B
Systemic Lupus Erythematosus In T Cell Signaling Pathway	0	0.015	CASP4,FNBP1,PIK3R2,RHOD,RND3
Systemic Lupus Erythematosus In B Cell Signaling Pathway	0	0.0182	NFAT5,PIK3R2,PLCG2,STING1,TNFSF10
White Adipose Tissue Browning Pathway	0	0.0155	GPBAR1,PRKG1
Xenobiotic Metabolism General Signaling Pathway	0	0.014	MAP3K3,PIK3R2
Xenobiotic Metabolism AHR Signaling Pathway	0	0.0118	HSP90AA1
Xenobiotic Metabolism CAR Signaling Pathway	0	0.0106	HSP90AA1,SNW1
Regulation Of The Epithelial Mesenchymal Transition In Development Pathway	0	0.0119	APH1A
Tumor Microenvironment Pathway	0	0.0114	FGF7,PIK3R2
MSP-RON Signaling In Cancer Cells Pathway	0	0.0149	PIK3R2,VIM
MSP-RON Signaling In Macrophages Pathway	0	0.00885	PIK3R2
GM-CSF Signaling	0	0.0143	PIK3R2
Eicosanoid Signaling	0	0.0152	PLA2G4F
Ephrin Receptor Signaling	0	0.0106	PAK2,RGS3
Ferroptosis Signaling Pathway	0	0.00794	TFRC
Role of MAPK Signaling in Promoting the Pathogenesis of Influenza	0	0.00909	PLA2G4F
